# Supplementary material for: Awaiting discovery: How biases in faunistic surveys hinder conservation in mountain protected areas—A case study from Romania’s oldest national park
Source: PLoS One. 2025 Apr 1;20(4):e0319871. doi: 10.1371/journal.pone.0319871 (PMC11961002; doi:10.1371/journal.pone.0319871)
Supplement: S1 Database — The database includes occurrences extracted from the scientific literature that provided sufficient information regarding location. These data were used for the spatial analyses (see also Fig 6). In this version, species names were not corrected or updated. (XLSX) [file pone.0319871.s001.xlsx]

## Sheet: S1
ID	Scientific_name	Latitude	Longitude
1	Poecilimon affinis	45.2902	22.8612
2	Metrioptera brachyptera	45.2902	22.8612
3	Isophya brevipennis	45.2902	22.8612
4	Miramella ebneri	45.2902	22.8612
5	Stauroderus scalaria	45.2902	22.8612
6	Panisus michaeli	45.3448	22.8526
7	Talpa europaea	45.3421	22.7284
8	Muscardinus avellanarius	45.3243	22.9036
9	Microtus agrestis	45.3243	22.9036
10	Thera variata	45.2978	22.8334
11	Pharmacis carna	45.2978	22.8334
12	Syngrapha interrogationis	45.2978	22.8334
13	Apamea maillardi	45.2978	22.8334
14	Erebia pharte	45.2978	22.8334
15	Apamea rubrirena	45.2978	22.8334
16	Xestia speciosa	45.2978	22.8334
17	Erebia sudetica	45.2978	22.8334
18	Erebia manto	45.2978	22.8334
19	Erebia pharte	45.2978	22.8334
20	Blepharita adusta	45.2978	22.8334
21	Boloria aquilonaris	45.2978	22.8334
22	Thyatira batis	45.2978	22.8334
23	Mamestra biren	45.2978	22.8334
24	Entephria caesiata	45.2978	22.8334
25	Puengeleria capreolaria	45.2978	22.8334
26	Ptilodon capucina	45.2978	22.8334
27	Drymonia dodonea	45.2978	22.8334
28	Notodonta dromedarius	45.2978	22.8334
29	Crocallis elinguaria	45.2978	22.8334
30	Hylaea fasciaria	45.2978	22.8334
31	Rusina ferruginea	45.2978	22.8334
32	Argynnis hecate	45.2978	22.8334
33	Syngrapha interrogationis	45.2978	22.8334
34	Setina irrorella	45.2978	22.8334
35	Erebia ligea	45.2978	22.8334
36	Apamea maillardi	45.2978	22.8334
37	Erebia manto	45.2978	22.8334
38	Hada nana	45.2978	22.8334
39	Erebia pharte	45.2978	22.8334
40	Eulithis populata	45.2978	22.8334
41	Aplocera praeformata	45.2978	22.8334
42	Autographa pulchrina	45.2978	22.8334
43	Calliergis ramosa	45.2978	22.8334
44	Alcis repandatus	45.2978	22.8334
45	Coenonympha rhodopensis	45.2978	22.8334
46	Leucoma salicis	45.2978	22.8334
47	Xestia speciosa	45.2978	22.8334
48	Erebia sudetica	45.2978	22.8334
49	Clossiana titania	45.2978	22.8334
50	Xestia triangulum	45.2978	22.8334
51	Chloroclysta truncata	45.2978	22.8334
52	Thera variata	45.2978	22.8334
53	Brachylomia viminalis	45.2978	22.8334
54	Eligmodonta ziczac	45.2978	22.8334
55	Synanthedon scoliaeformis	45.4067	22.7799
56	Poecilimon affinis	45.3627	22.8729
57	Polysarcus denticaudus	45.3627	22.8729
58	Mecostethus grossus	45.3627	22.8729
59	Chortippus parallelus	45.3627	22.8729
60	Lithobius lucifugus	45.3627	22.8729
61	Lithobius pelidnus	45.3631	22.8703
62	Strigamia acuminata	45.3631	22.8703
63	Leptothorax interrupta	45.3631	22.8703
64	Carcharodus alceae	45.3631	22.8703
65	Muschampia cribrellum	45.3631	22.8703
66	Pyrgus malvae	45.3631	22.8703
67	Carterocephalus palaemon	45.3631	22.8703
68	Ochlodes venatus	45.3631	22.8703
69	Thymelicus sylvestris	45.3631	22.8703
70	Thymelicus lineolus	45.3631	22.8703
71	Thymelicus acteon	45.3631	22.8703
72	Hesperia comma	45.3631	22.8703
73	Papilio machaon	45.3631	22.8703
74	Iphiclides podalirius	45.3631	22.8703
75	Leptidea sinapis	45.3631	22.8703
76	Anthocharis cardamines	45.3631	22.8703
77	Aporia crataegi	45.3631	22.8703
78	Pieris rapae	45.3631	22.8703
79	Pieris napi	45.3631	22.8703
80	Pieris bryoniae	45.3631	22.8703
81	Pontia daplidice	45.3631	22.8703
82	Colias crocea	45.3631	22.8703
83	Gonepteryx rhamni	45.3631	22.8703
84	Hamearis lucina	45.3631	22.8703
85	Lycaena phlaeas	45.3631	22.8703
86	Lycaena thersamon	45.3631	22.8703
87	Lycaena dispar	45.3631	22.8703
88	Lycaena virgaureae	45.3631	22.8703
89	Lycaena tityrus	45.3631	22.8703
90	Lycaena alciphron	45.3631	22.8703
91	Callophrys rubi	45.3631	22.8703
92	Satyrium w-album	45.3631	22.8703
93	Cupido minimus	45.3631	22.8703
94	Everes argiades	45.3631	22.8703
95	Celastrina argiolus	45.3631	22.8703
96	Glaucopsyche alexis	45.3631	22.8703
97	Glaucopsyche alexis	45.3631	22.8703
98	Plebejus argus	45.3631	22.8703
99	Plebejus argyrognomon	45.3631	22.8703
100	Aricia agestis	45.3631	22.8703
101	Polyommatus icarus	45.3631	22.8703
102	Erebia epiphron	45.3631	22.8703
103	Erebia gorge	45.3631	22.8703
104	Erebia cassioides	45.3631	22.8703
105	Erebia pandrose	45.3631	22.8703
106	Clossiana euphrosyne	45.3631	22.8703
107	Clossiana selene	45.3631	22.8703
108	Clossiana dia	45.3631	22.8703
109	Vanessa atalanta	45.3631	22.8703
110	Cynthua cardui	45.3631	22.8703
111	Inachis io	45.3631	22.8703
112	Aglais urticae	45.3631	22.8703
113	Polygonia c-album	45.3631	22.8703
114	Araschnia levana	45.3631	22.8703
115	Nymphalis polychloros	45.3631	22.8703
116	Nymphalis vau-album	45.3631	22.8703
117	Nymphalis antiopa	45.3631	22.8703
118	Melitaea cinxia	45.3631	22.8703
119	Melitaea phoebe	45.3631	22.8703
120	Melitaea didyma	45.3631	22.8703
121	Melitaea aurelia	45.3631	22.8703
122	Melitaea athalia	45.3631	22.8703
123	Limenitis polpuli	45.3631	22.8703
124	Neptis sappho	45.3631	22.8703
125	Neptis rivularis	45.3631	22.8703
126	Apatura iris	45.3631	22.8703
127	Apatura ilia	45.3631	22.8703
128	Pararge aegeria	45.3631	22.8703
129	Lasiommata megera	45.3631	22.8703
130	Lasiommata maera	45.3631	22.8703
131	Coenonympha rhodopensis	45.3631	22.8703
132	Coenonympha arcania	45.3631	22.8703
133	Coenonympha glycerion	45.3631	22.8703
134	Coenonympha pamphilus	45.3631	22.8703
135	Pyronia tithonus	45.3631	22.8703
136	Aphantopus hyperanthus	45.3631	22.8703
137	Hipparchia semele	45.3631	22.8703
138	Chirocephalus diaphanus	45.3606	22.8712
139	Synageles hilarulus	45.3246	22.8982
140	Poecilimon affinis	45.3246	22.8982
141	Leptophyes albovittata	45.3246	22.8982
142	Pholidoptera aptera	45.3246	22.8982
143	Tetrix bipunctatus	45.3246	22.8982
144	Euthystira brachyptera	45.3246	22.8982
145	Metrioptera brachyptera	45.3246	22.8982
146	Isophya brevipennis	45.3246	22.8982
147	Chortippus buguttulus	45.3246	22.8982
148	Tettigonia cantans	45.3246	22.8982
149	Oedipoda coerulescens	45.3246	22.8982
150	Pholidoptera fallax	45.3246	22.8982
151	Arcyptera fusca	45.3246	22.8982
152	Pholidoptera griseoaptera	45.3246	22.8982
153	Calliptamus italicus	45.3246	22.8982
154	Stenobothrus lincatus	45.3246	22.8982
155	Podisma pedestris	45.3246	22.8982
156	Gomphocerus rufus	45.3246	22.8982
157	Poecilimon schmidti	45.3246	22.8982
158	Psophus stridulus	45.3246	22.8982
159	Pholidoptera transsylvanica	45.3246	22.8982
160	Decticus verrucivorus	45.3246	22.8982
161	Tettigonia viridissima	45.3246	22.8982
162	Scolopostethus grandis	45.3246	22.8982
163	Stenodema holsatum	45.3246	22.8982
164	Acalypta nigrina	45.3246	22.8982
165	Lygocoris rugulipennis	45.3246	22.8982
166	Motacilla alba	45.3246	22.8982
167	Parus ater	45.3246	22.8982
168	Sylvia atricapilla	45.3246	22.8982
169	Cuculus canorus	45.3246	22.8982
170	Nucifraga caryocatactes	45.3246	22.8982
171	Fringilla coelebs	45.3246	22.8982
172	Phylloscopus collybita	45.3246	22.8982
173	Loxia curvirostra	45.3246	22.8982
174	Prunella modularis	45.3246	22.8982
175	Oenanthe oenanthe	45.3246	22.8982
176	Regulus regulus	45.3246	22.8982
177	Anthus trivialis	45.3246	22.8982
178	Troglodytes troglodytes	45.3246	22.8982
179	Sorex minutus	45.3246	22.8982
180	Sorex alpinus	45.3188	22.9203
181	Microtus agrestis	45.3188	22.9203
182	Panthea coenobita	45.3222	22.9064
183	Selenephera lunigera	45.3222	22.9064
184	Erebia neleus	45.3222	22.9064
185	Vipera berus	45.3222	22.9064
186	Sciurus vulgaris	45.3222	22.9064
187	Myoxus glis	45.3222	22.9064
188	Chionomys nivalis	45.3222	22.9064
189	Tegenaria silvestris	45.3925	22.8807
190	Erebia epiphron	45.3925	22.8807
191	Sciurus vulgaris	45.3925	22.8807
192	Carabus variolosus	45.3903	22.7698
193	Thyrateles camelinus	45.4059	22.8774
194	Alomya debellator	45.4059	22.8774
195	Ichneumon ligatorius	45.4059	22.8774
196	Patrocloides sputator	45.4059	22.8774
197	Ichneumon terminatorius	45.4059	22.8774
198	Vitrina pellucida	45.4059	22.8774
199	Lytopelte suboccidentalis	45.4059	22.8774
200	Tetropium fuscum	45.4059	22.8774
201	Rhagium inquisitor	45.4059	22.8774
202	Pachyta lamed	45.4059	22.8774
203	Leptura quadrifasciata	45.4059	22.8774
204	Anthaxia quadripunctata	45.4059	22.8774
205	Agapanthia villosoviridescens	45.4059	22.8774
206	Rhadinopsylla mesoides	45.4059	22.8774
207	Apodemus sylvaticus	45.4059	22.8774
208	Pterostichus kokeili	45.4059	22.8774
209	Pterostichus ovoideus	45.4059	22.8774
210	Apodemus agrarius	45.4059	22.8774
211	Erynnis tages	45.4059	22.8774
212	Carcharodus alceae	45.4059	22.8774
213	Muschampia cribrellum	45.4059	22.8774
214	Pyrgus malvae	45.4059	22.8774
215	Carterocephalus palaemon	45.4059	22.8774
216	Ochlodes venatus	45.4059	22.8774
217	Thymelicus sylvestris	45.4059	22.8774
218	Thymelicus lineolus	45.4059	22.8774
219	Thymelicus acteon	45.4059	22.8774
220	Hesperia comma	45.4059	22.8774
221	Papilio machaon	45.4059	22.8774
222	Iphiclides podalirius	45.4059	22.8774
223	Leptidea sinapis	45.4059	22.8774
224	Anthocharis cardamines	45.4059	22.8774
225	Aporia crataegi	45.4059	22.8774
226	Pieris rapae	45.4059	22.8774
227	Pieris napi	45.4059	22.8774
228	Pieris bryoniae	45.4059	22.8774
229	Pontia daplidice	45.4059	22.8774
230	Colias crocea	45.4059	22.8774
231	Gonepteryx rhamni	45.4059	22.8774
232	Hamearis lucina	45.4059	22.8774
233	Lycaena phlaeas	45.4059	22.8774
234	Lycaena thersamon	45.4059	22.8774
235	Lycaena dispar	45.4059	22.8774
236	Lycaena virgaureae	45.4059	22.8774
237	Lycaena tityrus	45.4059	22.8774
238	Lycaena alciphron	45.4059	22.8774
239	Callophrys rubi	45.4059	22.8774
240	Satyrium w-album	45.4059	22.8774
241	Cupido minimus	45.4059	22.8774
242	Everes argiades	45.4059	22.8774
243	Celastrina argiolus	45.4059	22.8774
244	Glaucopsyche alexis	45.4059	22.8774
245	Glaucopsyche alexis	45.4059	22.8774
246	Plebejus argus	45.4059	22.8774
247	Plebejus argyrognomon	45.4059	22.8774
248	Aricia agestis	45.4059	22.8774
249	Polyommatus icarus	45.4059	22.8774
250	Maniola jurtina	45.4059	22.8774
251	Erebia euryale	45.4059	22.8774
252	Erebia epiphron	45.4059	22.8774
253	Clossiana euphrosyne	45.4059	22.8774
254	Clossiana selene	45.4059	22.8774
255	Clossiana dia	45.4059	22.8774
256	Vanessa atalanta	45.4059	22.8774
257	Cynthua cardui	45.4059	22.8774
258	Inachis io	45.4059	22.8774
259	Aglais urticae	45.4059	22.8774
260	Polygonia c-album	45.4059	22.8774
261	Araschnia levana	45.4059	22.8774
262	Nymphalis polychloros	45.4059	22.8774
263	Nymphalis vau-album	45.4059	22.8774
264	Nymphalis antiopa	45.4059	22.8774
265	Melitaea cinxia	45.4059	22.8774
266	Melitaea phoebe	45.4059	22.8774
267	Melitaea didyma	45.4059	22.8774
268	Melitaea aurelia	45.4059	22.8774
269	Melitaea athalia	45.4059	22.8774
270	Limenitis polpuli	45.4059	22.8774
271	Neptis sappho	45.4059	22.8774
272	Neptis rivularis	45.4059	22.8774
273	Apatura iris	45.4059	22.8774
274	Apatura ilia	45.4059	22.8774
275	Pararge aegeria	45.4059	22.8774
276	Lasiommata megera	45.4059	22.8774
277	Lasiommata maera	45.4059	22.8774
278	Coenonympha rhodopensis	45.4059	22.8774
279	Coenonympha arcania	45.4059	22.8774
280	Coenonympha glycerion	45.4059	22.8774
281	Coenonympha pamphilus	45.4059	22.8774
282	Pyronia tithonus	45.4059	22.8774
283	Aphantopus hyperanthus	45.4059	22.8774
284	Hipparchia semele	45.4059	22.8774
285	Drusus discolor	45.3631	22.8703
286	Aphodius mixtus	45.3631	22.8703
287	Hydroporus nigrita	45.3631	22.8703
288	Rana temporaria	45.3631	22.8703
289	Plectrocnemia conspersa	45.3631	22.8703
290	Annitella lateroproducta	45.3631	22.8703
291	Lithax niger	45.3631	22.8703
292	Niphargus carpathicus	45.3631	22.8703
293	Branchinecta orientalis	45.3389	22.8951
294	Chirocephalus diaphanus	45.3631	22.8703
295	Nemoura cambrica	45.3673	22.8409
296	Leuctra hippopus	45.3673	22.8409
297	Chloroperla kisi	45.3673	22.8409
298	Isoperla sudetica	45.3673	22.8409
299	Hadrodactylus femoralis	45.3673	22.8409
300	Diplazon pectoratorius	45.3673	22.8409
301	Mitopus morio	45.3673	22.8409
302	Liobunum rupestre	45.3673	22.8409
303	Nemoura cinerea	45.3673	22.8409
304	Protonemoura illiesi	45.3673	22.8409
305	Motacilla cinerea	45.3673	22.8409
306	Hybomitra auripila	45.3673	22.8409
307	Hybomitra bimaculata	45.3673	22.8409
308	Hybomitra distinguenda	45.3673	22.8409
309	Atylotus fulvus	45.3673	22.8409
310	Hybomitra montana	45.3673	22.8409
311	Dolichopus vitripennis	45.3673	22.8409
312	Nemoura transsylvanica	45.3673	22.8409
313	Hydroporus palustris	45.3673	22.8409
314	Leuctra digitata	45.3673	22.8409
315	Hybomitra distinguenda	45.36	22.8257
316	Dolichopus genicupallidus	45.36	22.8257
317	Glaucops hirsutus	45.36	22.8257
318	Empis nigripes	45.36	22.8257
319	Eristalis pratorum	45.3477	22.8229
320	Hybomitra auripila	45.3634	22.8537
321	Empis florisomna	45.3634	22.8537
322	Atylotus fulvus	45.3634	22.8537
323	Melangyna arctica	45.36	22.8257
324	Platycheirus tatricus	45.36	22.8257
325	Scopesis guttiger	45.36	22.8257
326	Mesoleptidea rectinervis	45.36	22.8257
327	Strigamia crinitta	45.36	22.8257
328	Clubiona neglecta	45.36	22.8257
329	Microtrombidium sucidum	45.3477	22.8229
330	Eudromias morinellus	45.3477	22.8229
331	Perdix perdix	45.3477	22.8229
332	Oscinella frit	45.3477	22.8229
333	Cetema myopina	45.3477	22.8229
334	Hybomitra nigricornis	45.3477	22.8229
335	Chamaesphecia annellata	45.3631	22.8703
336	Alopia occidentalis	45.2818	22.9267
337	Lacerta agilis	45.2818	22.9267
338	Coronella austriaca	45.2818	22.9267
339	Vipera berus	45.2818	22.9267
340	Bufo bufo	45.2818	22.9267
341	Anguis fragilis	45.2818	22.9267
342	Podarcis muralis	45.2818	22.9267
343	Rana temporaria	45.2818	22.9267
344	Bombina variegata	45.2818	22.9267
345	Lacerta vivipara	45.2818	22.9267
346	Triturus vulgaris	45.2818	22.9267
347	Balea biplicata	45.2818	22.9267
348	Gracilaria concilians	45.2818	22.9267
349	Clausilia dubia	45.2818	22.9267
350	Bulgarica vetusta	45.2818	22.9267
351	Balea viridana	45.2818	22.9267
352	Campylaea faustina	45.2818	22.9267
353	Spelaeodiscus triaria	45.2818	22.9267
354	Faustina faustina	45.2818	22.9267
355	Pieris napi	45.2627	22.8715
356	Parasemia plantaginis	45.2627	22.8715
357	Nymphalis polychloros	45.2627	22.8715
358	Lacerta agilis	45.2627	22.8715
359	Triturus alpestris	45.2627	22.8715
360	Vipera berus	45.2627	22.8715
361	Bufo bufo	45.2627	22.8715
362	Anguis fragilis	45.2627	22.8715
363	Natrix natrix	45.2627	22.8715
364	Salamandra salamandra	45.2627	22.8715
365	Rana temporaria	45.2627	22.8715
366	Bombina variegata	45.2627	22.8715
367	Lacerta vivipara	45.2627	22.8715
368	Monotarsobius burzenlandicus	45.2627	22.8715
369	Strigamia crassipes	45.2627	22.8715
370	Strigamia lutea	45.2627	22.8715
371	Rana temporaria	45.2627	22.8715
372	Neomys fodiens	45.2627	22.8715
373	Erynnis tages	45.2627	22.8715
374	Carcharodus alceae	45.2627	22.8715
375	Muschampia cribrellum	45.2627	22.8715
376	Pyrgus malvae	45.2627	22.8715
377	Carterocephalus palaemon	45.2627	22.8715
378	Ochlodes venatus	45.2627	22.8715
379	Thymelicus sylvestris	45.2627	22.8715
380	Thymelicus lineolus	45.2627	22.8715
381	Thymelicus acteon	45.2627	22.8715
382	Hesperia comma	45.2627	22.8715
383	Papilio machaon	45.2627	22.8715
384	Iphiclides podalirius	45.2627	22.8715
385	Leptidea sinapis	45.2627	22.8715
386	Anthocharis cardamines	45.2627	22.8715
387	Aporia crataegi	45.2627	22.8715
388	Pieris rapae	45.2627	22.8715
389	Pieris napi	45.2627	22.8715
390	Pieris bryoniae	45.2627	22.8715
391	Pontia daplidice	45.2627	22.8715
392	Colias crocea	45.2627	22.8715
393	Gonepteryx rhamni	45.2627	22.8715
394	Hamearis lucina	45.2627	22.8715
395	Lycaena phlaeas	45.2627	22.8715
396	Lycaena thersamon	45.2627	22.8715
397	Lycaena dispar	45.2627	22.8715
398	Lycaena virgaureae	45.2627	22.8715
399	Lycaena tityrus	45.2627	22.8715
400	Lycaena alciphron	45.2627	22.8715
401	Callophrys rubi	45.2627	22.8715
402	Satyrium w-album	45.2627	22.8715
403	Cupido minimus	45.2627	22.8715
404	Everes argiades	45.2627	22.8715
405	Celastrina argiolus	45.2627	22.8715
406	Glaucopsyche alexis	45.2627	22.8715
407	Glaucopsyche alexis	45.2627	22.8715
408	Plebejus argus	45.2627	22.8715
409	Plebejus argyrognomon	45.2627	22.8715
410	Aricia agestis	45.2627	22.8715
411	Cyaniris semiargus	45.2627	22.8715
412	Polyommatus icarus	45.2627	22.8715
413	Maniola jurtina	45.2627	22.8715
414	Erebia euryale	45.2627	22.8715
415	Erebia epiphron	45.2627	22.8715
416	Erebia medusa	45.2627	22.8715
417	Clossiana euphrosyne	45.2627	22.8715
418	Clossiana selene	45.2627	22.8715
419	Clossiana dia	45.2627	22.8715
420	Vanessa atalanta	45.2627	22.8715
421	Cynthua cardui	45.2627	22.8715
422	Inachis io	45.2627	22.8715
423	Aglais urticae	45.2627	22.8715
424	Polygonia c-album	45.2627	22.8715
425	Araschnia levana	45.2627	22.8715
426	Nymphalis polychloros	45.2627	22.8715
427	Nymphalis vau-album	45.2627	22.8715
428	Nymphalis antiopa	45.2627	22.8715
429	Melitaea cinxia	45.2627	22.8715
430	Melitaea phoebe	45.2627	22.8715
431	Melitaea didyma	45.2627	22.8715
432	Melitaea aurelia	45.2627	22.8715
433	Melitaea athalia	45.2627	22.8715
434	Limenitis polpuli	45.2627	22.8715
435	Neptis sappho	45.2627	22.8715
436	Neptis rivularis	45.2627	22.8715
437	Apatura iris	45.2627	22.8715
438	Apatura ilia	45.2627	22.8715
439	Pararge aegeria	45.2627	22.8715
440	Lasiommata megera	45.2627	22.8715
441	Lasiommata maera	45.2627	22.8715
442	Coenonympha rhodopensis	45.2627	22.8715
443	Coenonympha arcania	45.2627	22.8715
444	Coenonympha glycerion	45.2627	22.8715
445	Coenonympha pamphilus	45.2627	22.8715
446	Pyronia tithonus	45.2627	22.8715
447	Aphantopus hyperanthus	45.2627	22.8715
448	Hipparchia semele	45.2627	22.8715
449	Sorex araneus	45.2627	22.8715
450	Sciurus vulgaris	45.2627	22.8715
451	Clethrionomys glareolus	45.2627	22.8715
452	Microtus arvalis	45.2627	22.8715
453	Microtus	45.2627	22.8715
454	Apodemus sylvaticus	45.2627	22.8715
455	Apodemus flavicollis	45.2627	22.8715
456	Apodemus	45.2627	22.8715
457	Nedyus quadrimaculatus	45.2627	22.8715
458	Strophosoma (s.str) melanogrammum	45.2627	22.8715
459	Otiorhynchus (Majetnescus) lepitopterus	45.2627	22.8715
460	Otiorhynchus (Nihus) scaber	45.2627	22.8715
461	Otiorhynchus (s. str.) coecus ssp. coecus	45.2627	22.8715
462	Otiorhynchus (Prilisvanus opulentus	45.2627	22.8715
463	Phyllobius (Dieletus) argentatus ssp. argentatus	45.2627	22.8715
464	Phyllobius (Parnemoicus viridicollis	45.2627	22.8715
465	Polydrusus (Eustolus) pterygomalis	45.2627	22.8715
466	Polydrusus (Neustolus) pilosus	45.2627	22.8715
467	Myoxus glis	45.2627	22.8715
468	Nedyus quadrimaculatus	45.2627	22.8715
469	Rhinoncus pericarpius	45.2627	22.8715
470	Scleropterus serratus ssp. serratus	45.2627	22.8715
471	Anthonomus (s.str) rubi	45.2627	22.8715
472	Strophosoma (s.str) melanogrammum	45.2627	22.8715
473	Dodecastichus pulverulentus	45.2627	22.8715
474	Otiorhynchus (Majetnescus) lepitopterus	45.2627	22.8715
475	Otiorhynchus (Namertanus) pauxillus	45.2627	22.8715
476	Otiorhynchus (Nihus) scaber	45.2627	22.8715
477	Otiorhynchus (s. str.) coecus ssp. coecus	45.2627	22.8715
478	Otiorhynchus (Prilisvanus opulentus	45.2627	22.8715
479	Otiorhynchus (Thalycrynchus) perdix	45.2627	22.8715
480	Phyllobius (Dieletus) argentatus ssp. argentatus	45.2627	22.8715
481	Phyllobius (Metaphyllobius) glaucus	45.2627	22.8715
482	Phyllobius (Parnemoicus viridicollis	45.2627	22.8715
483	Polydrusus (Eudipnus) mollis	45.2627	22.8715
484	Polydrusus (Neustolus) pilosus	45.2627	22.8715
485	Polydrusus (s. str.) tereticollis	45.2627	22.8715
486	Liophloeus (Liophloeodes) liptoviensis	45.2627	22.8715
487	Brachysomus villosulus	45.2627	22.8715
488	Sciaphilus asperatus	45.2627	22.8715
489	Tropiphorus elevatus	45.2627	22.8715
490	Leiosoma oblongulum	45.2627	22.8715
491	Apodemus flavicollis	45.2627	22.8715
492	Apodemus sylvaticus	45.2627	22.8715
493	Apodemus	45.2627	22.8715
494	Clethrionomys glareolus	45.2627	22.8715
495	Apodemus flavicollis	45.2627	22.8715
496	Apodemus sylvaticus	45.2627	22.8715
497	Insectivora	45.2627	22.8715
498	Apodemus flavicollis	45.2627	22.8715
499	Apodemus sylvaticus	45.2627	22.8715
500	Apodemus	45.2627	22.8715
501	Microtus arvalis	45.2627	22.8715
502	Microtus	45.2627	22.8715
503	Clethrionomys glareolus	45.2627	22.8715
504	Insectivora	45.2627	22.8715
505	Plateumaris sericea	45.2627	22.8715
506	Oulema melanopus	45.2627	22.8715
507	Gastrophysa viridula	45.2627	22.8715
508	Aphthona violacea	45.2627	22.8715
509	Longitarsus nigrofasciatus	45.2627	22.8715
510	Derocrepis rufipes	45.2627	22.8715
511	Asiorestia (Neocrepidodera) corpulenta	45.2627	22.8715
512	Batophila fallax	45.2627	22.8715
513	Batophila fallax	45.2627	22.8715
514	Syrphus friuliensis	45.3673	22.8409
515	Exeristes longiseta	45.3673	22.8409
516	Panthea coenobita	45.3673	22.8409
517	Erebia ligea	45.3673	22.8409
518	Selenephera lunigera	45.3673	22.8409
519	Medusa psodea	45.3673	22.8409
520	Manto trajanus	45.3673	22.8409
521	Hybomitra auripila	45.3673	22.8409
522	Atylotus fulvus	45.3673	22.8409
523	Tabanus hirsutus	45.3673	22.8409
524	Hybomitra nigricornis	45.3673	22.8409
525	Hybomitra auripila	45.3673	22.8409
526	Atylotus fulvus	45.3673	22.8409
527	Hybomitra nigricornis	45.3673	22.8409
528	Hybomitra auripila	45.3673	22.8409
529	Empis bistortae	45.3673	22.8409
530	Empis florisomna	45.3673	22.8409
531	Rhamphomyia fuscipennis	45.3673	22.8409
532	Empis gravipes	45.3673	22.8409
533	Hybomitra nigricornis	45.3673	22.8409
534	Notiophilus biguttatus	45.3703	22.8364
535	Pterostichus jurinei	45.3703	22.8364
536	Amara nitida	45.3703	22.8364
537	Dromius agilis	45.3703	22.8364
538	Lebertia (Pseudolebertia) tuberosa	45.3578	22.8636
539	Lebertia (Pseudolebertia) tuberosa	45.3578	22.8636
540	Hygrobates (Hygrobates) foreli	45.3578	22.8636
541	Zygota brevipennis	45.3027	22.9725
542	Bufo bufo	45.3027	22.9725
543	Anguis fragilis	45.3027	22.9725
544	Podarcis muralis	45.3027	22.9725
545	Natrix natrix	45.3027	22.9725
546	Rana temporaria	45.3027	22.9725
547	Bombina variegata	45.3027	22.9725
548	Roncus transsilvanicus	45.3027	22.9725
549	Sorex minutus	45.3027	22.9725
550	Neomys fodiens	45.3027	22.9725
551	Microtus agrestis	45.3027	22.9725
552	Neomys anomalus	45.3027	22.9725
553	Orchestes (Salius) fagi	45.2798	22.897
554	Dodecastichus pulverulentus	45.2798	22.897
555	Otiorhynchus (Lolatismus) antennatus	45.2798	22.897
556	Otiorhynchus (Namertanus) pauxillus	45.2798	22.897
557	Otiorhynchus (Prilisvanus opulentus	45.2798	22.897
558	Otiorhynchus (Thalycrynchus) perdix	45.2798	22.897
559	Otiorhynchus (Stupamacus) winkleri	45.2798	22.897
560	Phyllobius (Metaphyllobius) glaucus	45.2798	22.897
561	Phyllobius (Nemoicus) oblongus	45.2798	22.897
562	Brachysomus villosulus	45.2798	22.897
563	Sciaphilus asperatus	45.2798	22.897
564	Prays fraxinella	45.3251	22.7924
565	Synanthedon scoliaeformis	45.3251	22.7924
566	Gypaetus barbatus	45.3623	22.9335
567	Hybomitra auripila	45.3566	22.8421
568	Hybomitra bimaculata	45.3566	22.8421
569	Hybomitra auripila	45.3566	22.8421
570	Hybomitra bimaculata	45.3566	22.8421
571	Clubiona alpica	45.3871	22.8533
572	Gypaetus barbatus	45.3511	22.8613
573	Scheloribates latipes	45.3668	22.8778
574	Scheloribates pallidus	45.3668	22.8778
575	Fuscozetes setosus	45.3668	22.8778
576	Gypaetus barbatus	45.2739	22.8913
577	Duvalius budai	45.2739	22.8913
578	Duvalius gaali	45.2739	22.8913
579	Sophrochaeta reitteri	45.2739	22.8913
580	Strigamia acuminata	45.2623	22.8672
581	Monotarsobius burzenlandicus	45.2623	22.8672
582	Strigamia engadina	45.2623	22.8672
583	Cryptops hortensis	45.2623	22.8672
584	Strigamia lutea	45.2623	22.8672
585	Cryptops parisi	45.2623	22.8672
586	Dendrobaena alpina	45.2623	22.8672
587	Dendrobaena byblica	45.2623	22.8672
588	Pardosa amentata	45.3853	22.8621
589	Mitopus morio	45.3853	22.8621
590	Acantholycosa nigra	45.3853	22.8621
591	Pardosa saltuaria	45.3853	22.8621
592	Sorex alpinus	45.3853	22.8621
593	Sorex araneus	45.3853	22.8621
594	Bufo viridis	45.3853	22.8621
595	Lacerta vivipara	45.3853	22.8621
596	Pardosa nigra	45.3853	22.8621
597	Stylia loewiana	45.3853	22.8621
598	Stylia achyrophori	45.3853	22.8621
599	Stylia doronici	45.3853	22.8621
600	Ditrichia guttularis	45.3853	22.8621
601	Stylia loewiana	45.3853	22.8621
602	Tephritis matricariae	45.3853	22.8621
603	Neleus neleus	45.3853	22.8621
604	Epiphron transsylvanica	45.3853	22.8621
605	Anthus spinoletta	45.3853	22.8621
606	Hybomitra auripila	45.3853	22.8621
607	Dendrobaena byblica	45.3853	22.8621
608	Epistrophe eligans	45.3673	22.8409
609	Cheilosia insignis	45.3673	22.8409
610	Chrysotoxum intermedium	45.3673	22.8409
611	Orthonerva onytes	45.3673	22.8409
612	Pipizella varipes	45.3673	22.8409
613	Stylia achyrophori	45.3673	22.8409
614	Stylia loewiana	45.3673	22.8409
615	Arion subfuscus	45.3673	22.8409
616	Metrioptera brachyptera	45.3673	22.8409
617	Chortippus parallelus	45.3673	22.8409
618	Stenobothrus rubicundulus	45.3673	22.8409
619	Stauroderus scalaria	45.3673	22.8409
620	Psophus stridulus	45.3673	22.8409
621	Pholidoptera transsylvanica	45.3673	22.8409
622	Calocoris affinis	45.3673	22.8409
623	Odontoplatys bidentulus	45.3673	22.8409
624	Anthocoris gallarumulmi	45.3673	22.8409
625	Stenodema holsatum	45.3673	22.8409
626	Nithecus jacobaeae	45.3673	22.8409
627	Anthocoris nemorum	45.3673	22.8409
628	Palomena prasina	45.3673	22.8409
629	Lygocoris rugulipennis	45.3673	22.8409
630	Adelphocoris seticornis	45.3673	22.8409
631	Parus ater	45.3673	22.8409
632	Fringilla coelebs	45.3673	22.8409
633	Phylloscopus collybita	45.3673	22.8409
634	Prunella modularis	45.3673	22.8409
635	Erithacus rubecula	45.3673	22.8409
636	Anthus spinoletta	45.3673	22.8409
637	Turdus torquatus	45.3673	22.8409
638	Troglodytes troglodytes	45.3673	22.8409
639	Tetramorium caespitum	45.3673	22.8409
640	Formica cinerea	45.3673	22.8409
641	Formica cunicularia	45.3673	22.8409
642	Lasius emarginatus	45.3673	22.8409
643	Lasius flavus	45.3673	22.8409
644	Solenopsis fugax	45.3673	22.8409
645	Camponotus herculeanus	45.3673	22.8409
646	Leptothorax interrupta	45.3673	22.8409
647	Myrmica laevinodis	45.3673	22.8409
648	Lasius niger	45.3673	22.8409
649	Formica polyctena	45.3673	22.8409
650	Formica pratensis	45.3673	22.8409
651	Manica rubida	45.3673	22.8409
652	Rhadinopsylla mesoides	45.3673	22.8409
653	Microtus nivalis	45.3673	22.8409
654	Cyrtopogon maculipennis	45.3673	22.8409
655	Erynnis tages	45.3673	22.8409
656	Carcharodus alceae	45.3673	22.8409
657	Muschampia cribrellum	45.3673	22.8409
658	Pyrgus malvae	45.3673	22.8409
659	Carterocephalus palaemon	45.3673	22.8409
660	Ochlodes venatus	45.3673	22.8409
661	Thymelicus sylvestris	45.3673	22.8409
662	Thymelicus lineolus	45.3673	22.8409
663	Thymelicus acteon	45.3673	22.8409
664	Hesperia comma	45.3673	22.8409
665	Papilio machaon	45.3673	22.8409
666	Iphiclides podalirius	45.3673	22.8409
667	Leptidea sinapis	45.3673	22.8409
668	Anthocharis cardamines	45.3673	22.8409
669	Aporia crataegi	45.3673	22.8409
670	Pieris rapae	45.3673	22.8409
671	Pieris napi	45.3673	22.8409
672	Pieris bryoniae	45.3673	22.8409
673	Pontia daplidice	45.3673	22.8409
674	Colias crocea	45.3673	22.8409
675	Gonepteryx rhamni	45.3673	22.8409
676	Hamearis lucina	45.3673	22.8409
677	Lycaena phlaeas	45.3673	22.8409
678	Lycaena thersamon	45.3673	22.8409
679	Lycaena dispar	45.3673	22.8409
680	Lycaena virgaureae	45.3673	22.8409
681	Lycaena tityrus	45.3673	22.8409
682	Lycaena alciphron	45.3673	22.8409
683	Callophrys rubi	45.3673	22.8409
684	Satyrium w-album	45.3673	22.8409
685	Cupido minimus	45.3673	22.8409
686	Everes argiades	45.3673	22.8409
687	Celastrina argiolus	45.3673	22.8409
688	Glaucopsyche alexis	45.3673	22.8409
689	Glaucopsyche alexis	45.3673	22.8409
690	Plebejus argus	45.3673	22.8409
691	Plebejus argyrognomon	45.3673	22.8409
692	Aricia agestis	45.3673	22.8409
693	Polyommatus icarus	45.3673	22.8409
694	Erebia euryale	45.3673	22.8409
695	Erebia manto	45.3673	22.8409
696	Erebia epiphron	45.3673	22.8409
697	Erebia sudetica	45.3673	22.8409
698	Erebia gorge	45.3673	22.8409
699	Erebia cassioides	45.3673	22.8409
700	Erebia pandrose	45.3673	22.8409
701	Clossiana euphrosyne	45.3673	22.8409
702	Clossiana selene	45.3673	22.8409
703	Clossiana dia	45.3673	22.8409
704	Vanessa atalanta	45.3673	22.8409
705	Cynthua cardui	45.3673	22.8409
706	Inachis io	45.3673	22.8409
707	Aglais urticae	45.3673	22.8409
708	Polygonia c-album	45.3673	22.8409
709	Araschnia levana	45.3673	22.8409
710	Nymphalis polychloros	45.3673	22.8409
711	Nymphalis vau-album	45.3673	22.8409
712	Nymphalis antiopa	45.3673	22.8409
713	Melitaea cinxia	45.3673	22.8409
714	Melitaea phoebe	45.3673	22.8409
715	Melitaea didyma	45.3673	22.8409
716	Melitaea aurelia	45.3673	22.8409
717	Melitaea athalia	45.3673	22.8409
718	Limenitis polpuli	45.3673	22.8409
719	Neptis sappho	45.3673	22.8409
720	Neptis rivularis	45.3673	22.8409
721	Apatura iris	45.3673	22.8409
722	Apatura ilia	45.3673	22.8409
723	Pararge aegeria	45.3673	22.8409
724	Lasiommata megera	45.3673	22.8409
725	Lasiommata maera	45.3673	22.8409
726	Coenonympha rhodopensis	45.3673	22.8409
727	Coenonympha arcania	45.3673	22.8409
728	Coenonympha glycerion	45.3673	22.8409
729	Coenonympha pamphilus	45.3673	22.8409
730	Pyronia tithonus	45.3673	22.8409
731	Aphantopus hyperanthus	45.3673	22.8409
732	Hipparchia semele	45.3673	22.8409
733	Cheilosia albipila	45.3421	22.7284
734	Cheilosia albitarsis	45.3421	22.7284
735	Meliscaeva auricollis	45.3421	22.7284
736	Episyrphus balteatus	45.3421	22.7284
737	Cheilosia barbata	45.3421	22.7284
738	Brachymia berberina	45.3421	22.7284
739	Pipiza bimaculata	45.3421	22.7284
740	Volucella bombylans	45.3421	22.7284
741	Cheilosia canicularis	45.3421	22.7284
742	Cheilosia carbonaria	45.3421	22.7284
743	Sphegina clunipes	45.3421	22.7284
744	Platycheirus clypeatus	45.3421	22.7284
745	Cheilosia cynocephala	45.3421	22.7284
746	Chrysotoxum fasciatum	45.3421	22.7284
747	Chrysotoxum fasciolatum	45.3421	22.7284
748	Myathropa florea	45.3421	22.7284
749	Xylota florum	45.3421	22.7284
750	Dasysyrphus friuliensis	45.3421	22.7284
751	Cheilosia gigantea	45.3421	22.7284
752	Ischyosyrphus glaucinus	45.3421	22.7284
753	Epistrophe grossulariae	45.3421	22.7284
754	Melangyna guttata	45.3421	22.7284
755	Didea intermedia	45.3421	22.7284
756	Eristalis interrupta	45.3421	22.7284
757	Sericomyia lappona	45.3421	22.7284
758	Eupeodes lapponicus	45.3421	22.7284
759	Neocnemodon latitarsis	45.3421	22.7284
760	Parasyrphus lineolus	45.3421	22.7284
761	Cheilosia longula	45.3421	22.7284
762	Leucozona lucorum	45.3421	22.7284
763	Leucozona lucorum	45.3421	22.7284
764	Eupeodes luniger	45.3421	22.7284
765	Platycheirus manicatus	45.3421	22.7284
766	Cheilosia melanura	45.3421	22.7284
767	Melangyna mellinum	45.3421	22.7284
768	Cheilosia mutabilis	45.3421	22.7284
769	Orthonerva nobilis	45.3421	22.7284
770	Helophilus parallelus	45.3421	22.7284
771	Cheilosia pedemontana	45.3421	22.7284
772	Platycheirus peltatus	45.3421	22.7284
773	Helophilus pendulus	45.3421	22.7284
774	Cheilosia personata	45.3421	22.7284
775	Eristalis pertinax	45.3421	22.7284
776	Syritta pinipes	45.3421	22.7284
777	Eristalis pratorum	45.3421	22.7284
778	Scaeva pyrastri	45.3421	22.7284
779	Pipiza quadrimaculata	45.3421	22.7284
780	Syrphus ribesii	45.3421	22.7284
781	Rhingia rostrata	45.3421	22.7284
782	Eristalis rupium	45.3421	22.7284
783	Chamaesyrphus scaevoides	45.3421	22.7284
784	Sphaerophoria scripta	45.3421	22.7284
785	Platycheirus scutatus	45.3421	22.7284
786	Cheilosia scutellata	45.3421	22.7284
787	Scaeva selenitica	45.3421	22.7284
788	Xylota sylvarum	45.3421	22.7284
789	Eryozona syrphoides	45.3421	22.7284
790	Eristalis tenax	45.3421	22.7284
791	Syrphus torvus	45.3421	22.7284
792	Cheilosia variabilis	45.3421	22.7284
793	Cheilosia vernalis	45.3421	22.7284
794	Syrphus vitripennis	45.3421	22.7284
795	Limenitis bucovinensis	45.3421	22.7284
796	Catascia dilucidaria	45.3421	22.7284
797	Hydriomena furcata	45.3421	22.7284
798	Setina irrorella	45.3421	22.7284
799	Zygaena osterodensis	45.3421	22.7284
800	Dendrolimus pini	45.3421	22.7284
801	Aplocera praeformata	45.3421	22.7284
802	Photedes captiuncula	45.3421	22.7284
803	Erebia euryale	45.3421	22.7284
804	Apamea maillardi	45.3421	22.7284
805	Apamea rubrirena	45.3421	22.7284
806	Sichelia sepulchralis	45.3421	22.7284
807	Vitrea crystallina	45.3421	22.7284
808	Vitrea densigirata	45.3421	22.7284
809	Lytopelte herculana	45.3421	22.7284
810	Arion hortensis	45.3421	22.7284
811	Deroceras laeve	45.3421	22.7284
812	Semilimacella reitteri	45.3421	22.7284
813	Deroceras reticulatum	45.3421	22.7284
814	Discus ruderatus	45.3421	22.7284
815	Lehmannia sarmizegetusae	45.3421	22.7284
816	Vitrea subcarinata	45.3421	22.7284
817	Arion subfuscus	45.3421	22.7284
818	Limax tenellus	45.3421	22.7284
819	Limax tigvenius	45.3421	22.7284
820	Deroceras transcaucasicus	45.3421	22.7284
821	Ena montana	45.3421	22.7284
822	Vestia turgida	45.3421	22.7284
823	Panthea coenobita	45.3421	22.7284
824	Selenephera lunigera	45.3421	22.7284
825	Pericallia matrolula	45.3421	22.7284
826	Hybomitra micans	45.3421	22.7284
827	Gaurotes excellens	45.3421	22.7284
828	Pachyta lamed	45.3421	22.7284
829	Pidonia lurida	45.3421	22.7284
830	Rhagium mordax	45.3421	22.7284
831	Monochamus saltuarius	45.3421	22.7284
832	Monochamus sartor	45.3421	22.7284
833	Monochamus sutor	45.3421	22.7284
834	Hybomitra micans	45.3421	22.7284
835	Cetema cereris	45.3421	22.7284
836	Hybomitra micans	45.3421	22.7284
837	Hybomitra nigricornis	45.3421	22.7284
838	Bembecia hylaeiformis	45.3421	22.7284
839	Otiorhynchus austriacus	45.3421	22.7284
840	Autographa bractea	45.3421	22.7284
841	Diarsia brunnea	45.3421	22.7284
842	Mythimna conigera	45.3421	22.7284
843	Colocasia coryli	45.3421	22.7284
844	Drymonia dodonea	45.3421	22.7284
845	Polia hepatica	45.3421	22.7284
846	Syngrapha interrogationis	45.3421	22.7284
847	Autographa jota	45.3421	22.7284
848	Apamea maillardi	45.3421	22.7284
849	Acronicta megacephala	45.3421	22.7284
850	Diarsia mendica	45.3421	22.7284
851	Euchalcia modesta	45.3421	22.7284
852	Xanthorhoe montanata	45.3421	22.7284
853	Hada nana	45.3421	22.7284
854	Eurois occultus	45.3421	22.7284
855	Anaplectoides prasina	45.3421	22.7284
856	Autographa pulchrina	45.3421	22.7284
857	Calliergis ramosa	45.3421	22.7284
858	Hyppa rectilinea	45.3421	22.7284
859	Orgyia rubea	45.3421	22.7284
860	Apamea rubrirena	45.3421	22.7284
861	Xestia speciosa	45.3421	22.7284
862	Selenia tetralunaria	45.3421	22.7284
863	Abrostola triplasia	45.3421	22.7284
864	Euchalcia variabilis	45.3421	22.7284
865	Clethrionomys glareolus	45.3421	22.7284
866	Rhadinopsylla mesoides	45.3421	22.7284
867	Carcharodus alceae	45.3421	22.7284
868	Muschampia cribrellum	45.3421	22.7284
869	Pyrgus malvae	45.3421	22.7284
870	Carterocephalus palaemon	45.3421	22.7284
871	Ochlodes venatus	45.3421	22.7284
872	Thymelicus sylvestris	45.3421	22.7284
873	Thymelicus lineolus	45.3421	22.7284
874	Thymelicus acteon	45.3421	22.7284
875	Hesperia comma	45.3421	22.7284
876	Papilio machaon	45.3421	22.7284
877	Iphiclides podalirius	45.3421	22.7284
878	Leptidea sinapis	45.3421	22.7284
879	Anthocharis cardamines	45.3421	22.7284
880	Aporia crataegi	45.3421	22.7284
881	Pieris rapae	45.3421	22.7284
882	Pieris napi	45.3421	22.7284
883	Pieris bryoniae	45.3421	22.7284
884	Pontia daplidice	45.3421	22.7284
885	Colias crocea	45.3421	22.7284
886	Gonepteryx rhamni	45.3421	22.7284
887	Hamearis lucina	45.3421	22.7284
888	Lycaena phlaeas	45.3421	22.7284
889	Lycaena thersamon	45.3421	22.7284
890	Lycaena dispar	45.3421	22.7284
891	Lycaena virgaureae	45.3421	22.7284
892	Lycaena tityrus	45.3421	22.7284
893	Lycaena alciphron	45.3421	22.7284
894	Callophrys rubi	45.3421	22.7284
895	Satyrium w-album	45.3421	22.7284
896	Cupido minimus	45.3421	22.7284
897	Everes argiades	45.3421	22.7284
898	Celastrina argiolus	45.3421	22.7284
899	Glaucopsyche alexis	45.3421	22.7284
900	Glaucopsyche alexis	45.3421	22.7284
901	Plebejus argus	45.3421	22.7284
902	Plebejus argyrognomon	45.3421	22.7284
903	Aricia agestis	45.3421	22.7284
904	Polyommatus icarus	45.3421	22.7284
905	Erebia epiphron	45.3421	22.7284
906	Clossiana euphrosyne	45.3421	22.7284
907	Clossiana selene	45.3421	22.7284
908	Clossiana dia	45.3421	22.7284
909	Vanessa atalanta	45.3421	22.7284
910	Cynthua cardui	45.3421	22.7284
911	Inachis io	45.3421	22.7284
912	Aglais urticae	45.3421	22.7284
913	Polygonia c-album	45.3421	22.7284
914	Araschnia levana	45.3421	22.7284
915	Nymphalis polychloros	45.3421	22.7284
916	Nymphalis vau-album	45.3421	22.7284
917	Nymphalis antiopa	45.3421	22.7284
918	Melitaea cinxia	45.3421	22.7284
919	Melitaea phoebe	45.3421	22.7284
920	Melitaea didyma	45.3421	22.7284
921	Melitaea aurelia	45.3421	22.7284
922	Melitaea athalia	45.3421	22.7284
923	Limenitis polpuli	45.3421	22.7284
924	Neptis sappho	45.3421	22.7284
925	Neptis rivularis	45.3421	22.7284
926	Apatura iris	45.3421	22.7284
927	Apatura ilia	45.3421	22.7284
928	Pararge aegeria	45.3421	22.7284
929	Lasiommata megera	45.3421	22.7284
930	Lasiommata maera	45.3421	22.7284
931	Coenonympha rhodopensis	45.3421	22.7284
932	Coenonympha arcania	45.3421	22.7284
933	Coenonympha glycerion	45.3421	22.7284
934	Coenonympha pamphilus	45.3421	22.7284
935	Pyronia tithonus	45.3421	22.7284
936	Aphantopus hyperanthus	45.3421	22.7284
937	Hipparchia semele	45.3421	22.7284
938	Ethmia pusiella	45.3421	22.7284
939	Acompsia tripunctata	45.3421	22.7284
940	Rhopobota unipunctata	45.3421	22.7284
941	Agriphila tristella	45.3421	22.7284
942	Catoptria falsella	45.3421	22.7284
943	Dioryctria abietella	45.3421	22.7284
944	Sciurus vulgaris	45.3639	22.8737
945	Nilotanypus dubius	45.3903	22.7698
946	Paraphaenocladius impensus	45.3903	22.7698
947	Parorthocladius nudipennis	45.3903	22.7698
948	Eukiefferiella rectangularis	45.3903	22.7698
949	Metriocnemus tristellus	45.3903	22.7698
950	Caecilius fuscopterus	45.3903	22.7698
951	Stenopsocus lachlani	45.3903	22.7698
952	Polypedilum albicorne	45.3903	22.7698
953	Eukiefferiella minor	45.3903	22.7698
954	Smittia superata	45.3903	22.7698
955	Xylota coeruleiventris	45.3903	22.7698
956	Brachyopa vittata	45.3903	22.7698
957	Chrysotoxum octomaculatum	45.3903	22.7698
958	Eristalis abusiva	45.3903	22.7698
959	Eristalinus aeneus	45.3903	22.7698
960	Paragus albifrons	45.3903	22.7698
961	Dasysyrphus albostriatus	45.3903	22.7698
962	Eristalis alpina	45.3903	22.7698
963	Platycheirus angustatus	45.3903	22.7698
964	Parasyrphus annulatus	45.3903	22.7698
965	Eristalis arbustorum	45.3903	22.7698
966	Chrysotoxum arcuatum	45.3903	22.7698
967	Meliscaeva auricollis	45.3903	22.7698
968	Episyrphus balteatus	45.3903	22.7698
969	Cheilosia barbata	45.3903	22.7698
970	Brachymia berberina	45.3903	22.7698
971	Chrysotoxum bicinctum	45.3903	22.7698
972	Paragus bicolor	45.3903	22.7698
973	Arctophila bombiformis	45.3903	22.7698
974	Temnostoma bombylans	45.3903	22.7698
975	Rhingia borealis	45.3903	22.7698
976	Cheilosia canicularis	45.3903	22.7698
977	Pipiza carbonaria	45.3903	22.7698
978	Meliscaeva cinctella	45.3903	22.7698
979	Platycheirus clypeatus	45.3903	22.7698
980	Xylota coeruleiventris	45.3903	22.7698
981	Melangyna compositarum	45.3903	22.7698
982	Xanthandrus comptus	45.3903	22.7698
983	Merodon constans	45.3903	22.7698
984	Eupeodes corollae	45.3903	22.7698
985	Platycheirus cyaneus	45.3903	22.7698
986	Cheilosia cynocephala	45.3903	22.7698
987	Cheilosia derasa	45.3903	22.7698
988	Spilomya diophtalma	45.3903	22.7698
989	Sphegina elegans	45.3903	22.7698
990	Baccha elongata	45.3903	22.7698
991	Didea erratica	45.3903	22.7698
992	Blera fallax	45.3903	22.7698
993	Chrysotoxum fasciatum	45.3903	22.7698
994	Hammerschmidtia ferruginea	45.3903	22.7698
995	Myathropa florea	45.3903	22.7698
996	Xylota florum	45.3903	22.7698
997	Ischyosyrphus glaucinus	45.3903	22.7698
998	Epistrophe grossulariae	45.3903	22.7698
999	Paragus haemorrhous	45.3903	22.7698
1000	Xylota ignava	45.3903	22.7698
1001	Cheilosia illustrata	45.3903	22.7698
1002	Eristalis interrupta	45.3903	22.7698
1003	Eristalis jugorum	45.3903	22.7698
1004	Melangyna labiatarum	45.3903	22.7698
1005	Eupeodes lapponicus	45.3903	22.7698
1006	Ischyosyrphus laternarius	45.3903	22.7698
1007	Eupeodes latifasciatus	45.3903	22.7698
1008	Eupeodes latilunulatus	45.3903	22.7698
1009	Brachypalpoides lentus	45.3903	22.7698
1010	Cheilosia longula	45.3903	22.7698
1011	Leucozona lucorum	45.3903	22.7698
1012	Leucozona lucorum	45.3903	22.7698
1013	Eupeodes luniger	45.3903	22.7698
1014	Dasysyrphus lunnulatus	45.3903	22.7698
1015	Melangyna mellinum	45.3903	22.7698
1016	Cheilosia mutabilis	45.3903	22.7698
1017	Eupeodes nitens	45.3903	22.7698
1018	Pipiza nocticula	45.3903	22.7698
1019	Epistrophe ochrostoma	45.3903	22.7698
1020	Chrysotoxum octomaculatum	45.3903	22.7698
1021	Cheilosia pagana	45.3903	22.7698
1022	Chalcosyrphus pannonicus	45.3903	22.7698
1023	Helophilus parallelus	45.3903	22.7698
1024	Cheilosia pedemontana	45.3903	22.7698
1025	Volucella pellucens	45.3903	22.7698
1026	Cheilosia personata	45.3903	22.7698
1027	Eristalis pertinax	45.3903	22.7698
1028	Syritta pinipes	45.3903	22.7698
1029	Eristalis pratorum	45.3903	22.7698
1030	Cheilosia proxima	45.3903	22.7698
1031	Parasyrphus punctulatus	45.3903	22.7698
1032	Scaeva pyrastri	45.3903	22.7698
1033	Syrphus ribesii	45.3903	22.7698
1034	Sphaerophoria rueppelli	45.3903	22.7698
1035	Eristalis rupium	45.3903	22.7698
1036	Melangyna scalare	45.3903	22.7698
1037	Sphaerophoria scripta	45.3903	22.7698
1038	Platycheirus scutatus	45.3903	22.7698
1039	Cheilosia scutellata	45.3903	22.7698
1040	Xylota segnis	45.3903	22.7698
1041	Scaeva selenitica	45.3903	22.7698
1042	Eristalinus sepulchralis	45.3903	22.7698
1043	Sphegina sibirica	45.3903	22.7698
1044	Cheilosia solstitialis	45.3903	22.7698
1045	Eumerus strigatus	45.3903	22.7698
1046	Arctophila superbiens	45.3903	22.7698
1047	Eryozona syrphoides	45.3903	22.7698
1048	Xylota tarda	45.3903	22.7698
1049	Eristalis tenax	45.3903	22.7698
1050	Paragus tibialis	45.3903	22.7698
1051	Syrphus torvus	45.3903	22.7698
1052	Parasyrphus unifasciatus	45.3903	22.7698
1053	Cheilosia variabilis	45.3903	22.7698
1054	Cheilosia velutina	45.3903	22.7698
1055	Temnostoma vespiforme	45.3903	22.7698
1056	Eristalis vitripennis	45.3903	22.7698
1057	Syrphus vitripennis	45.3903	22.7698
1058	Brachyopa vittata	45.3903	22.7698
1059	Parasyrphus vittiger	45.3903	22.7698
1060	Volucella zonaria	45.3903	22.7698
1061	Parasyrphus nigritarsis	45.3903	22.7698
1062	Eristalis picea	45.3903	22.7698
1063	Cheilosia aerea	45.3903	22.7698
1064	Cheilosia curvinervis	45.3903	22.7698
1065	Cheilosia curvitibia	45.3903	22.7698
1066	Cheilosia polita	45.3903	22.7698
1067	Dasysyrphus nigricornis	45.3903	22.7698
1068	Erebia aethiops	45.3903	22.7698
1069	Callimorpha dominula	45.3903	22.7698
1070	Hydriomena furcata	45.3903	22.7698
1071	Apatura ilia	45.3903	22.7698
1072	Apatura iris	45.3903	22.7698
1073	Setina irrorella	45.3903	22.7698
1074	Eilema lurideorum	45.3903	22.7698
1075	Alcis maculatus	45.3903	22.7698
1076	Argynnis niobe	45.3903	22.7698
1077	Archiearis parthenias	45.3903	22.7698
1078	Laothoe populi	45.3903	22.7698
1079	Anaplectoides prasina	45.3903	22.7698
1080	Agriphila tristella	45.3903	22.7698
1081	Agriphila tristella	45.3903	22.7698
1082	Chloroclysta truncata	45.3903	22.7698
1083	Thera variata	45.3903	22.7698
1084	Lycaena virgaureae	45.3903	22.7698
1085	Erebia epiphron	45.3903	22.7698
1086	Exochus albicinctus	45.3903	22.7698
1087	Trychosis abnormis	45.3903	22.7698
1088	Exochus albicinctus	45.3903	22.7698
1089	Ichneumon albiger	45.3903	22.7698
1090	Deuteroxorides albitarsus	45.3903	22.7698
1091	Virgichneumon albosignatus	45.3903	22.7698
1092	Triptognathus amatoria	45.3903	22.7698
1093	Rhyssa amoena	45.3903	22.7698
1094	Barichneumon angustatus	45.3903	22.7698
1095	Dyspetes arrogator	45.3903	22.7698
1096	Stenobarichneumon basiglyptus	45.3903	22.7698
1097	Hoplitophrys brischkei	45.3903	22.7698
1098	Ichneumon caloscelis	45.3903	22.7698
1099	Colpognathus celerator	45.3903	22.7698
1100	Ichneumon cerebrosus	45.3903	22.7698
1101	Aritranis clementi	45.3903	22.7698
1102	Cratichneumon corruscator	45.3903	22.7698
1103	Mesoleptidea coxalis	45.3903	22.7698
1104	Euryproctus crassicornis	45.3903	22.7698
1105	Stenichneumon culpator	45.3903	22.7698
1106	Alomya debellator	45.3903	22.7698
1107	Pycnocryptus director	45.3903	22.7698
1108	Colpognathus divisus	45.3903	22.7698
1109	Ctenichneumon edictorius	45.3903	22.7698
1110	Ichneumon emancipatus	45.3903	22.7698
1111	Ichneumon extensorius	45.3903	22.7698
1112	Mesoleptidea faciator	45.3903	22.7698
1113	Phaenolobus fulvicornis	45.3903	22.7698
1114	Phaeogenes fuscicornis	45.3903	22.7698
1115	Amlyjoppa fuscipennis	45.3903	22.7698
1116	Trychosis glabricula	45.3903	22.7698
1117	Eutanyacra glaucatoria	45.3903	22.7698
1118	Ichneumon gracilicornis	45.3903	22.7698
1119	Diphyus gradatorius	45.3903	22.7698
1120	Exochus gravis	45.3903	22.7698
1121	Tryphon heliophilus	45.3903	22.7698
1122	Lissonota impressor	45.3903	22.7698
1123	Ichneumon incomptus	45.3903	22.7698
1124	Ctenichneumon inspector	45.3903	22.7698
1125	Platylabus iridipennis	45.3903	22.7698
1126	Ctenichneumon kriechbaumeri	45.3903	22.7698
1127	Ichneumon latrator	45.3903	22.7698
1128	Coelichneumon leucocerus	45.3903	22.7698
1129	Ichneumon ligatorius	45.3903	22.7698
1130	Ichneumon longeareolatus	45.3903	22.7698
1131	Mesoleius marginellus	45.3903	22.7698
1132	Ichneumon melanosomus	45.3903	22.7698
1133	Trychosis molesta	45.3903	22.7698
1134	Virgichneumon monostagon	45.3903	22.7698
1135	Sympherta montana	45.3903	22.7698
1136	Ichneumon mordax	45.3903	22.7698
1137	Mesoleius multicolor	45.3903	22.7698
1138	Alexeter nebulator	45.3903	22.7698
1139	Euryproctus nemoralis	45.3903	22.7698
1140	Diphyus obesus	45.3903	22.7698
1141	Tryphon obtusator	45.3903	22.7698
1142	Aoplus ochropis	45.3903	22.7698
1143	Centeterus opprimator	45.3903	22.7698
1144	Achaius oratorius	45.3903	22.7698
1145	Enizemum ornatum	45.3903	22.7698
1146	Phaeogenes osculator	45.3903	22.7698
1147	Diplazon pectoratorius	45.3903	22.7698
1148	Dreisbachia pictifrons	45.3903	22.7698
1149	Protichneumon pisorius	45.3903	22.7698
1150	Diphyus politus	45.3903	22.7698
1151	Ichneumon primatorius	45.3903	22.7698
1152	Mesoleptidea prosoleuca	45.3903	22.7698
1153	Erromenus punctulatus	45.3903	22.7698
1154	Ctenichneumon repentinus	45.3903	22.7698
1155	Glypta resinanae	45.3903	22.7698
1156	Kristotomus ridibundus	45.3903	22.7698
1157	Ichneumon rogenhoferi	45.3903	22.7698
1158	Glypta rostrata	45.3903	22.7698
1159	Scopesis rufolabris	45.3903	22.7698
1160	Dusona rugifer	45.3903	22.7698
1161	Trychosis rustica	45.3903	22.7698
1162	Vulgichneumon saturatorius	45.3903	22.7698
1163	Alexeter sectator	45.3903	22.7698
1164	Barytarbes segmentarius	45.3903	22.7698
1165	Patrocloides sputator	45.3903	22.7698
1166	Ichneumon steckii	45.3903	22.7698
1167	Orthocentrus stigmaticus	45.3903	22.7698
1168	Dusona stragifex	45.3903	22.7698
1169	Ichneumon tempestivus	45.3903	22.7698
1170	Ichneumon terminatorius	45.3903	22.7698
1171	Glypta trochanterata	45.3903	22.7698
1172	Ichneumon tuberculipes	45.3903	22.7698
1173	Cratichneumon viator	45.3903	22.7698
1174	Ichneumon xanthognathus	45.3903	22.7698
1175	Culicoides achrayi	45.3903	22.7698
1176	Dasyhelea aestiva	45.3903	22.7698
1177	Culicoides chiopterus	45.3903	22.7698
1178	Forcipomyia cirrhosa	45.3903	22.7698
1179	Culicoides cubitalis	45.3903	22.7698
1180	Forcipomyia dacica	45.3903	22.7698
1181	Culicoides delta	45.3903	22.7698
1182	Culicoides dewulfi	45.3903	22.7698
1183	Culicoides duddingstone	45.3903	22.7698
1184	Culicoides fascipennis	45.3903	22.7698
1185	Serromyia femorata	45.3903	22.7698
1186	Culicoides grisescens	45.3903	22.7698
1187	Culicoides heliophylus	45.3903	22.7698
1188	Culicoides impunctatus	45.3903	22.7698
1189	Atrichopogon lucorum	45.3903	22.7698
1190	Culicoides lupicaris	45.3903	22.7698
1191	Forcipomyia nigra	45.3903	22.7698
1192	Dasyhelea obscura	45.3903	22.7698
1193	Culicoides obsoletus	45.3903	22.7698
1194	Culicoides odibilis	45.3903	22.7698
1195	Forcipomyia pallida	45.3903	22.7698
1196	Culicoides pallidicornis	45.3903	22.7698
1197	Culicoides picturatus	45.3903	22.7698
1198	Culicoides pulicaris	45.3903	22.7698
1199	Culicoides punctatus	45.3903	22.7698
1200	Culicoides riouxi	45.3903	22.7698
1201	Ceratopogon romanicus	45.3903	22.7698
1202	Culicoides scoticus	45.3903	22.7698
1203	Culicoides segnis	45.3903	22.7698
1204	Culicoides setosus	45.3903	22.7698
1205	Forcipomyia squamipes	45.3903	22.7698
1206	Culicoides stigma	45.3903	22.7698
1207	Culicoides subfascipennis	45.3903	22.7698
1208	Forcipomyia tenuis	45.3903	22.7698
1209	Forcipomyia tenuisquama	45.3903	22.7698
1210	Atrichopogon transversalis	45.3903	22.7698
1211	Forcipomyia turfacea	45.3903	22.7698
1212	Culicoides vexans	45.3903	22.7698
1213	Forcipomyia zlatensis	45.3903	22.7698
1214	Bezzia	45.3903	22.7698
1215	Culicoides abhazicus	45.3903	22.7698
1216	Culicoides cubitalis	45.3903	22.7698
1217	Culicoides grisescens	45.3903	22.7698
1218	Culicoides heliophilus	45.3903	22.7698
1219	Culicoides impunctatus	45.3903	22.7698
1220	Culicoides lupicaris	45.3903	22.7698
1221	Culicoides picturatus	45.3903	22.7698
1222	Culicoides remmi	45.3903	22.7698
1223	Culicoides riouxi	45.3903	22.7698
1224	Culicoides segnis	45.3903	22.7698
1225	Culicoides subfascipennis	45.3903	22.7698
1226	Culicoides vexans	45.3903	22.7698
1227	Phthiracarus anonimus	45.3903	22.7698
1228	Oppia bicarinata	45.3903	22.7698
1229	Ceratopia bipillis	45.3903	22.7698
1230	Liacarus coracinus	45.3903	22.7698
1231	Fuscozetes fuscipes	45.3903	22.7698
1232	Galumna longiplumus	45.3903	22.7698
1233	Conoppia microptera	45.3903	22.7698
1234	Eupelops ocultus	45.3903	22.7698
1235	Sphaerozetes orbicularis	45.3903	22.7698
1236	Parachipteria punctata	45.3903	22.7698
1237	Fuscozetes setosus	45.3903	22.7698
1238	Oppia unicarinata	45.3903	22.7698
1239	Pardosa amentata	45.3903	22.7698
1240	Nemastoma bimaculatum	45.3903	22.7698
1241	Platybunus cirdeii	45.3903	22.7698
1242	Egeanus convexus	45.3903	22.7698
1243	Lacinius epiphiatus	45.3903	22.7698
1244	Drassodes lapidosus	45.3903	22.7698
1245	Gnaphosa leporina	45.3903	22.7698
1246	Pardosa monticola	45.3903	22.7698
1247	Mitopus morio	45.3903	22.7698
1248	Trogulus nepaeformis	45.3903	22.7698
1249	Pardosa palustris	45.3903	22.7698
1250	Alopecosa pulverulenta	45.3903	22.7698
1251	Mitostoma romanicus	45.3903	22.7698
1252	Trochosa terricola	45.3903	22.7698
1253	Oligolophus tridens	45.3903	22.7698
1254	Xysticus	45.3903	22.7698
1255	Heliophanus flavipes	45.3903	22.7698
1256	Pardosa nebulosa	45.3903	22.7698
1257	Alopecosa pulverulenta	45.3903	22.7698
1258	Stylia achyrophori	45.3903	22.7698
1259	Tephritis bardanae	45.3903	22.7698
1260	Stylia bidentis	45.3903	22.7698
1261	Myoleja caesio	45.3903	22.7698
1262	Acidia cognata	45.3903	22.7698
1263	Aciura coryli	45.3903	22.7698
1264	Stylia doronici	45.3903	22.7698
1265	Oxynia flavipennis	45.3903	22.7698
1266	Tephritis heiseri	45.3903	22.7698
1267	Tephritis leontodontis	45.3903	22.7698
1268	Xyphosia miliaria	45.3903	22.7698
1269	Tephritis nigricauda	45.3903	22.7698
1270	Ensina sonchi	45.3903	22.7698
1271	Vidalia spinifrons	45.3903	22.7698
1272	Orellia tussilaginis	45.3903	22.7698
1273	Orellia winthemi	45.3903	22.7698
1274	Lacerta agilis	45.3903	22.7698
1275	Coronella austriaca	45.3903	22.7698
1276	Vipera berus	45.3903	22.7698
1277	Bufo bufo	45.3903	22.7698
1278	Rana dalmatina	45.3903	22.7698
1279	Anguis fragilis	45.3903	22.7698
1280	Elaphe longissima	45.3903	22.7698
1281	Natrix natrix	45.3903	22.7698
1282	Salamandra salamandra	45.3903	22.7698
1283	Rana temporaria	45.3903	22.7698
1284	Bombina variegata	45.3903	22.7698
1285	Bufo viridis	45.3903	22.7698
1286	Lacerta vivipara	45.3903	22.7698
1287	Nemoura cambrica	45.3903	22.7698
1288	Brachyptera seticornis	45.3903	22.7698
1289	Protonemoura autumnalis	45.3903	22.7698
1290	Nemoura cinerea	45.3903	22.7698
1291	Siphonoperla neglecta	45.3903	22.7698
1292	Leuctra nigra	45.3903	22.7698
1293	Nemurella pictetii	45.3903	22.7698
1294	Leuctra quadrimaculata	45.3903	22.7698
1295	Balea stabilis	45.3903	22.7698
1296	Vestia turgida	45.3903	22.7698
1297	Limax cinereoniger	45.3903	22.7698
1298	Bielzia coerulans	45.3903	22.7698
1299	Perforatella dibothryon	45.3903	22.7698
1300	Lytopelte herculana	45.3903	22.7698
1301	Monachoides incarnata	45.3903	22.7698
1302	Deroceras laeve	45.3903	22.7698
1303	Oxychilus montivagus	45.3903	22.7698
1304	Vitrina pellucida	45.3903	22.7698
1305	Deroceras reticulatum	45.3903	22.7698
1306	Lehmannia sarmizegetusae	45.3903	22.7698
1307	Deroceras subagrestis	45.3903	22.7698
1308	Arion subfuscus	45.3903	22.7698
1309	Lytopelte suboccidentalis	45.3903	22.7698
1310	Limax tenellus	45.3903	22.7698
1311	Deroceras transcaucasicus	45.3903	22.7698
1312	Ena montana	45.3903	22.7698
1313	Arianta arbustorum	45.3903	22.7698
1314	Rhagio strigosus	45.3903	22.7698
1315	Metrioptera bicolor	45.3903	22.7698
1316	Euthystira brachyptera	45.3903	22.7698
1317	Chortippus bruneus	45.3903	22.7698
1318	Chortippus buguttulus	45.3903	22.7698
1319	Gryllus campestris	45.3903	22.7698
1320	Leptophyes discoidalis	45.3903	22.7698
1321	Pseudopodisma fieberi	45.3903	22.7698
1322	Pachytrachis gracilis	45.3903	22.7698
1323	Pholidoptera griseoaptera	45.3903	22.7698
1324	Calliptamus italicus	45.3903	22.7698
1325	Stenobothrus lincatus	45.3903	22.7698
1326	Pholidoptera litoralis	45.3903	22.7698
1327	Tetrix nutans	45.3903	22.7698
1328	Metrioptera roeseli	45.3903	22.7698
1329	Gomphocerus rufus	45.3903	22.7698
1330	Poecilimon schmidti	45.3903	22.7698
1331	Psophus stridulus	45.3903	22.7698
1332	Omocestus ventralis	45.3903	22.7698
1333	Decticus verrucivorus	45.3903	22.7698
1334	Tettigonia viridissima	45.3903	22.7698
1335	Calocoris affinis	45.3903	22.7698
1336	Acompocoris alpinus	45.3903	22.7698
1337	Pyrrhocoris apterus	45.3903	22.7698
1338	Dolycoris baccarum	45.3903	22.7698
1339	Picromerus bidens	45.3903	22.7698
1340	Odontoplatys bidentulus	45.3903	22.7698
1341	Alydus calcaratus	45.3903	22.7698
1342	Eurydema dominulus	45.3903	22.7698
1343	Carpocoris fuscispinus	45.3903	22.7698
1344	Anthocoris gallarumulmi	45.3903	22.7698
1345	Stenodema holsatum	45.3903	22.7698
1346	Canthophorus impressus	45.3903	22.7698
1347	Dichrooscytus intermendius	45.3903	22.7698
1348	Orthops kalmi	45.3903	22.7698
1349	Adelphocoris lineolatus	45.3903	22.7698
1350	Coreus marginatus	45.3903	22.7698
1351	Anthocoris nemorum	45.3903	22.7698
1352	Rhopalus parumpunctatus	45.3903	22.7698
1353	Rhyparochromus pini	45.3903	22.7698
1354	Lygocoris pratensis	45.3903	22.7698
1355	Nabis pseudoferus	45.3903	22.7698
1356	Bryocoris pteridis	45.3903	22.7698
1357	Neottiglossa pusilla	45.3903	22.7698
1358	Deraeocoris ruber	45.3903	22.7698
1359	Agnocoris rubicundus	45.3903	22.7698
1360	Orthops rubricatus	45.3903	22.7698
1361	Pentatoma rufipes	45.3903	22.7698
1362	Nabis rugosus	45.3903	22.7698
1363	Lygocoris rugulipennis	45.3903	22.7698
1364	Platyplax salviae	45.3903	22.7698
1365	Lygaeus saxatilis	45.3903	22.7698
1366	Adelphocoris seticornis	45.3903	22.7698
1367	Dicyphus stachydis	45.3903	22.7698
1368	Rhopalus subrufus	45.3903	22.7698
1369	Eurygaster testudinaria	45.3903	22.7698
1370	Scolopostethus thomsoni	45.3903	22.7698
1371	Liocoris tripustulatus	45.3903	22.7698
1372	Heterogaster urticae	45.3903	22.7698
1373	Lygocoris wagneri	45.3903	22.7698
1374	Pericallia matrolula	45.3903	22.7698
1375	Ravinia striata	45.3903	22.7698
1376	Parasarcophaga tuberosa	45.3903	22.7698
1377	Hybomitra bimaculata	45.3903	22.7698
1378	Tabanus bovinus	45.3903	22.7698
1379	Tabanus bromius	45.3903	22.7698
1380	Chrysops caecutiens	45.3903	22.7698
1381	Tabanus cordiger	45.3903	22.7698
1382	Tabanus glaucopis	45.3903	22.7698
1383	Haematopota italica	45.3903	22.7698
1384	Atylotus loewianus	45.3903	22.7698
1385	Tabanus maculicornis	45.3903	22.7698
1386	Tabanus miki	45.3903	22.7698
1387	Hybomitra montana	45.3903	22.7698
1388	Haematopota ocelligera	45.3903	22.7698
1389	Haematopota pluvialis	45.3903	22.7698
1390	Haematopota scutellata	45.3903	22.7698
1391	Tabanus spodopterus	45.3903	22.7698
1392	Tabanus sudeticus	45.3903	22.7698
1393	Tabanus tergestinus	45.3903	22.7698
1394	Silvius vituli	45.3903	22.7698
1395	Monotarsobius burzenlandicus	45.3903	22.7698
1396	Lithobius erythrocephalus	45.3903	22.7698
1397	Lithobius muticus	45.3903	22.7698
1398	Pachymerium ferrugineum	45.3903	22.7698
1399	Cryptops hortensis	45.3903	22.7698
1400	Cryptops parisi	45.3903	22.7698
1401	Clinopodes rodnaensis	45.3903	22.7698
1402	Dicellophilus carniolensis	45.3903	22.7698
1403	Spondylis buprestoides	45.3903	22.7698
1404	Cyrtoclytus capra	45.3903	22.7698
1405	Stenostola dubia	45.3903	22.7698
1406	Pogonocherus fasciculatus	45.3903	22.7698
1407	Oplosia fennica	45.3903	22.7698
1408	Pogonocherus hispidulus	45.3903	22.7698
1409	Pogonocherus hispidus	45.3903	22.7698
1410	Exocentrus lusitanus	45.3903	22.7698
1411	Mesosa nebulosa	45.3903	22.7698
1412	Phytoecia nigripes	45.3903	22.7698
1413	Saphanus piceus	45.3903	22.7698
1414	Xylotrechus rusticus	45.3903	22.7698
1415	Monochamus sartor	45.3903	22.7698
1416	Tetramorium caespitum	45.3903	22.7698
1417	Formica cinerea	45.3903	22.7698
1418	Formica cunicularia	45.3903	22.7698
1419	Tapinoma erraticum	45.3903	22.7698
1420	Formica exsecta	45.3903	22.7698
1421	Lasius flavus	45.3903	22.7698
1422	Camponotus herculeanus	45.3903	22.7698
1423	Leptothorax interrupta	45.3903	22.7698
1424	Myrmica laevinodis	45.3903	22.7698
1425	Leptothorax luteus	45.3903	22.7698
1426	Lasius niger	45.3903	22.7698
1427	Formica pratensis	45.3903	22.7698
1428	Manica rubida	45.3903	22.7698
1429	Formica rufa	45.3903	22.7698
1430	Formica rufibarbis	45.3903	22.7698
1431	Formica sanguinea	45.3903	22.7698
1432	Myrmica scabrinodis	45.3903	22.7698
1433	Leptothorax unifasciata	45.3903	22.7698
1434	Hybomitra bimaculata	45.3903	22.7698
1435	Tabanus bovinus	45.3903	22.7698
1436	Tabanus bromius	45.3903	22.7698
1437	Chrysops caecutiens	45.3903	22.7698
1438	Tabanus cordiger	45.3903	22.7698
1439	Atylotus fulvus	45.3903	22.7698
1440	Tabanus glaucopis	45.3903	22.7698
1441	Haematopota italica	45.3903	22.7698
1442	Atylotus loewianus	45.3903	22.7698
1443	Tabanus maculicornis	45.3903	22.7698
1444	Tabanus miki	45.3903	22.7698
1445	Haematopota ocelligera	45.3903	22.7698
1446	Haematopota pluvialis	45.3903	22.7698
1447	Tabanus spodopterus	45.3903	22.7698
1448	Tabanus sudeticus	45.3903	22.7698
1449	Tabanus tergestinus	45.3903	22.7698
1450	Silvius vituli	45.3903	22.7698
1451	Hybomitra montana	45.3903	22.7698
1452	Haematopota scutellata	45.3903	22.7698
1453	Hercostomus aerosus	45.3903	22.7698
1454	Sympycnus annulipes	45.3903	22.7698
1455	Dolichopus argyrotarsus	45.3903	22.7698
1456	Sciapus bellus	45.3903	22.7698
1457	Hercostomus brevicornis	45.3903	22.7698
1458	Rhaphium caliginosum	45.3903	22.7698
1459	Sympycnus cirrhipes	45.3903	22.7698
1460	Dolichopus claviger	45.3903	22.7698
1461	Hercostomus conformis	45.3903	22.7698
1462	Campsicnemus curvipes	45.3903	22.7698
1463	Dolichopus picipes	45.3903	22.7698
1464	Sciapus platypterus	45.3903	22.7698
1465	Dolichopus popularis	45.3903	22.7698
1466	Neurigona quadrifasciata	45.3903	22.7698
1467	Dolichopus ungulatus	45.3903	22.7698
1468	Chrysotimus molliculus	45.3903	22.7698
1469	Diaphorus oculatus	45.3903	22.7698
1470	Neurigona quadrifasciata	45.3903	22.7698
1471	Dolichopus longicornis	45.3903	22.7698
1472	Dolichopus popularis	45.3903	22.7698
1473	Dolichopus argyrotarsus	45.3903	22.7698
1474	Sciapus bellus	45.3903	22.7698
1475	Campsicnemus curvipes	45.3903	22.7698
1476	Sympycnus pulicarius	45.3903	22.7698
1477	Campsicnemus umbripennis	45.3903	22.7698
1478	Dolichopus ungulatus	45.3903	22.7698
1479	Hercostomus aerosus	45.3903	22.7698
1480	Silvinus alpinus	45.3903	22.7698
1481	Dolichopus argyrotarsus	45.3903	22.7698
1482	Argyra auricollis	45.3903	22.7698
1483	Sciapus bellus	45.3903	22.7698
1484	Tabanus bovinus	45.3903	22.7698
1485	Hercostomus brevicornis	45.3903	22.7698
1486	Tabanus bromius	45.3903	22.7698
1487	Chrysops caecutiens	45.3903	22.7698
1488	Rhaphium caliginosum	45.3903	22.7698
1489	Hercostomus chalybeus	45.3903	22.7698
1490	Sympycnus cirrhipes	45.3903	22.7698
1491	Tabanus cordiger	45.3903	22.7698
1492	Campsicnemus curvipes	45.3903	22.7698
1493	Hybomitra distinguenda	45.3903	22.7698
1494	Atylotus fulvus	45.3903	22.7698
1495	Tabanus glaucopis	45.3903	22.7698
1496	Haematopota italica	45.3903	22.7698
1497	Atylotus loewianus	45.3903	22.7698
1498	Dolichopus longicornis	45.3903	22.7698
1499	Hercostomus longiventris	45.3903	22.7698
1500	Tabanus maculicornis	45.3903	22.7698
1501	Tabanus miki	45.3903	22.7698
1502	Chrysotimus molliculus	45.3903	22.7698
1503	Hybomitra montana	45.3903	22.7698
1504	Cetema myopina	45.3903	22.7698
1505	Diaphorus oculatus	45.3903	22.7698
1506	Dolichopus picipes	45.3903	22.7698
1507	Sciapus platypterus	45.3903	22.7698
1508	Haematopota pluvialis	45.3903	22.7698
1509	Dolichopus popularis	45.3903	22.7698
1510	Sympycnus pulicaris	45.3903	22.7698
1511	Empis pusio	45.3903	22.7698
1512	Neurigona quadrifasciata	45.3903	22.7698
1513	Tabanus quatuornotatus	45.3903	22.7698
1514	Haematopota scutellata	45.3903	22.7698
1515	Lamprochromus speciosus	45.3903	22.7698
1516	Tabanus spodopterus	45.3903	22.7698
1517	Bicellaria spuria	45.3903	22.7698
1518	Tabanus sudeticus	45.3903	22.7698
1519	Tabanus tergestinus	45.3903	22.7698
1520	Campsicnemus umbripennis	45.3903	22.7698
1521	Dolichopus ungulatus	45.3903	22.7698
1522	Haematopota pandazisi	45.3903	22.7698
1523	Haematopota pluvialis	45.3903	22.7698
1524	Haematopota scutellata	45.3903	22.7698
1525	Haematopota subcylindrica	45.3903	22.7698
1526	Lamprochromus speciosus	45.3903	22.7698
1527	Silvius alpinus	45.3903	22.7698
1528	Tabanus bromius	45.3903	22.7698
1529	Chrysops caecutiens	45.3903	22.7698
1530	Tabanus cordiger	45.3903	22.7698
1531	Hybomitra distinguenda	45.3903	22.7698
1532	Atylotus fulvus	45.3903	22.7698
1533	Tabanus glaucopis	45.3903	22.7698
1534	Atylotus loewianus	45.3903	22.7698
1535	Tabanus maculicornis	45.3903	22.7698
1536	Tabanus miki	45.3903	22.7698
1537	Hybomitra montana	45.3903	22.7698
1538	Haematopota pluvialis	45.3903	22.7698
1539	Haematopota scutellata	45.3903	22.7698
1540	Tabanus spodopterus	45.3903	22.7698
1541	Tabanus sudeticus	45.3903	22.7698
1542	Tabanus tergestinus	45.3903	22.7698
1543	Cetema myopina	45.3903	22.7698
1544	Dendrobaena alpina	45.3903	22.7698
1545	Dendrobaena byblica	45.3903	22.7698
1546	Allolobophora caliginosa	45.3903	22.7698
1547	Octolasium lissaense	45.3903	22.7698
1548	Allolobophora rosea	45.3903	22.7698
1549	Lumbricus rubellus	45.3903	22.7698
1550	Dendrobaena rubida	45.3903	22.7698
1551	Eisenia submontana	45.3903	22.7698
1552	Eiseniella tetraeda	45.3903	22.7698
1553	Lujmbricus rubellus	45.3903	22.7698
1554	Dendrobaena rubida	45.3903	22.7698
1555	Eiseniella tetraeda	45.3903	22.7698
1556	Aterpia corticana	45.3903	22.7698
1557	Crptorhynchus lapathi	45.3903	22.7698
1558	Biston betularius	45.3903	22.7698
1559	Eilema complana	45.3903	22.7698
1560	Campaea margaritata	45.3903	22.7698
1561	Eupithecia subfuscata	45.3903	22.7698
1562	Macrotrachela ehrenbergi	45.3903	22.7698
1563	Philodina lepta	45.3903	22.7698
1564	Macrotrachela nana	45.3903	22.7698
1565	Habrotrocha pusilla	45.3903	22.7698
1566	Macrotrachela vesicularis	45.3903	22.7698
1567	Philodina vorax	45.3903	22.7698
1568	Coccinella septempunctata	45.3903	22.7698
1569	Colostygia aptata	45.3903	22.7698
1570	Idaea aversata	45.3903	22.7698
1571	Xestia baja	45.3903	22.7698
1572	Camptogramma bilineatum	45.3903	22.7698
1573	Scotopteryx bipunctaria	45.3903	22.7698
1574	Apomyelois bistriatella	45.3903	22.7698
1575	Puengeleria capreolaria	45.3903	22.7698
1576	Scotopteryx chenopodiata	45.3903	22.7698
1577	Diachrysia chrysitis	45.3903	22.7698
1578	Mythimna conigera	45.3903	22.7698
1579	Lygephila craccae	45.3903	22.7698
1580	Notodonta dromedarius	45.3903	22.7698
1581	Cryphia ereptricula	45.3903	22.7698
1582	Pyrausta falcatalis	45.3903	22.7698
1583	Drepana falcataria	45.3903	22.7698
1584	Mythimna ferrago	45.3903	22.7698
1585	Hydriomena furcata	45.3903	22.7698
1586	Orthopygia glaucinalis	45.3903	22.7698
1587	Polia hepatica	45.3903	22.7698
1588	Agrotis ipsilon	45.3903	22.7698
1589	Setina irrorella	45.3903	22.7698
1590	Autographa jota	45.3903	22.7698
1591	Oligia latruncula	45.3903	22.7698
1592	Alcis maculatus	45.3903	22.7698
1593	Miltochrista miniata	45.3903	22.7698
1594	Apamea monoglypha	45.3903	22.7698
1595	Amphipoea oculea	45.3903	22.7698
1596	Actinotia polyodon	45.3903	22.7698
1597	Aplocera praeformata	45.3903	22.7698
1598	Hypena proboscidalis	45.3903	22.7698
1599	Atypha pulmonaris	45.3903	22.7698
1600	Ethimia pusiella	45.3903	22.7698
1601	Ennomos quercinarius	45.3903	22.7698
1602	Xestia rhomboidea	45.3903	22.7698
1603	Ephirrhoe rivata	45.3903	22.7698
1604	Nebula salicata	45.3903	22.7698
1605	Mesapamea secalis	45.3903	22.7698
1606	Rivula sericealis	45.3903	22.7698
1607	Ipimorpha subtusa	45.3903	22.7698
1608	Cosmia trapezina	45.3903	22.7698
1609	Chloroclysta truncata	45.3903	22.7698
1610	Thera variata	45.3903	22.7698
1611	Brachylomia viminalis	45.3903	22.7698
1612	Corynoneura scutellata	45.3903	22.7698
1613	Tipula benesignata	45.3903	22.7698
1614	Tipula quadrivittata	45.3903	22.7698
1615	Psilocephala eximia	45.3903	22.7698
1616	Thereva plebeja	45.3903	22.7698
1617	Thereva valida	45.3903	22.7698
1618	Muscardinus avellanarius	45.3903	22.7698
1619	Pholcus opilionoides	45.3903	22.7698
1620	Segestria senoculata	45.3903	22.7698
1621	Achaearanea lunata	45.3903	22.7698
1622	Agyneta sublilis	45.3903	22.7698
1623	Bolyphantes alticeps	45.3903	22.7698
1624	Diplocephalus latifrons	45.3903	22.7698
1625	Diplostyla concolor	45.3903	22.7698
1626	Erigone dentipalpis	45.3903	22.7698
1627	Gonatium rubellum	45.3903	22.7698
1628	Gongylidiellum vivum	45.3903	22.7698
1629	Helophora insignis	45.3903	22.7698
1630	Lepthyphantes leprosus	45.3903	22.7698
1631	Midia midas	45.3903	22.7698
1632	Linyphia triangularis	45.3903	22.7698
1633	Macrargus rufus	45.3903	22.7698
1634	Maso sundevalli	45.3903	22.7698
1635	Meioneta milleri	45.3903	22.7698
1636	Meioneta rurestris	45.3903	22.7698
1637	Micrargus herbigradus	45.3903	22.7698
1638	Microlinyphia pusilla	45.3903	22.7698
1639	Mughiphantes mughi	45.3903	22.7698
1640	Neriene clathrata	45.3903	22.7698
1641	Neriene emphana	45.3903	22.7698
1642	Neriene peltata	45.3903	22.7698
1643	Oedothoraxa agrestis	45.3903	22.7698
1644	Oedothoraxa apicatus	45.3903	22.7698
1645	Oedothorax gibbifer	45.3903	22.7698
1646	Porrhomma convexum	45.3903	22.7698
1647	Porrhomma errans	45.3903	22.7698
1648	Stemonyphantes lineatus	45.3903	22.7698
1649	Tenuiphantes tenebricola	45.3903	22.7698
1650	Tenuiphantes mengei	45.3903	22.7698
1651	Tenuiphantes tenuis	45.3903	22.7698
1652	Tiso vegans	45.3903	22.7698
1653	Metellina segmentata	45.3903	22.7698
1654	Pachygnatha degeeri	45.3903	22.7698
1655	Tetragnatha extensa	45.3903	22.7698
1656	Tetragnatha nigrita	45.3903	22.7698
1657	Zygiella montana	45.3903	22.7698
1658	Aculepeira ceropegia	45.3903	22.7698
1659	Araniella cucurbitina	45.3903	22.7698
1660	Araneus diadematus	45.3903	22.7698
1661	Araneus triguttatus	45.3903	22.7698
1662	Cyclosa conica	45.3903	22.7698
1663	Mangora acalypha	45.3903	22.7698
1664	Nuctenea umbratica	45.3903	22.7698
1665	Aulonia albimana	45.3903	22.7698
1666	Pardosa agrestis	45.3903	22.7698
1667	Pardosa albatula	45.3903	22.7698
1668	Pardosa amentata	45.3903	22.7698
1669	Pardosa ferruginea	45.3903	22.7698
1670	Pardosa monticola	45.3903	22.7698
1671	Pardosa prativaga	45.3903	22.7698
1672	Pardosa riparia	45.3903	22.7698
1673	Pardosa oreophila	45.3903	22.7698
1674	Trochosa terricola	45.3903	22.7698
1675	Pisaura mirabilis	45.3903	22.7698
1676	Tegenaria ferruginea	45.3903	22.7698
1677	Tegenaria silvestris	45.3903	22.7698
1678	Cybaeus angustiarum	45.3903	22.7698
1679	Amaurobius fenestralis	45.3903	22.7698
1680	Callobius claustrarius	45.3903	22.7698
1681	Coelotes terrestris	45.3903	22.7698
1682	Phrurolithus festivus	45.3903	22.7698
1683	Clubiona alpicola	45.3903	22.7698
1684	Clubiona lutescens	45.3903	22.7698
1685	Clubiona reclusa	45.3903	22.7698
1686	Clubiona trivialis	45.3903	22.7698
1687	Micaria pulicaria	45.3903	22.7698
1688	Philodromus cespitum	45.3903	22.7698
1689	Thanatus	45.3903	22.7698
1690	Misumena vatia	45.3903	22.7698
1691	Xysticus cristatus	45.3903	22.7698
1692	Evarcha arcuata	45.3903	22.7698
1693	Evarcha falcate	45.3903	22.7698
1694	Heliophanus cupreus	45.3903	22.7698
1695	Sitticus	45.3903	22.7698
1696	Erynnis tages	45.3903	22.7698
1697	Carcharodus alceae	45.3903	22.7698
1698	Muschampia cribrellum	45.3903	22.7698
1699	Pyrgus malvae	45.3903	22.7698
1700	Pyrgus alveus	45.3903	22.7698
1701	Pyrgus serratulae	45.3903	22.7698
1702	Pyrgus carthami	45.3903	22.7698
1703	Carterocephalus palaemon	45.3903	22.7698
1704	Ochlodes venatus	45.3903	22.7698
1705	Thymelicus sylvestris	45.3903	22.7698
1706	Thymelicus lineolus	45.3903	22.7698
1707	Thymelicus acteon	45.3903	22.7698
1708	Hesperia comma	45.3903	22.7698
1709	Parnassius mnemosyne	45.3903	22.7698
1710	Parnassius mnemosyne	45.3903	22.7698
1711	Papilio machaon	45.3903	22.7698
1712	Iphiclides podalirius	45.3903	22.7698
1713	Leptidea sinapis	45.3903	22.7698
1714	Anthocharis cardamines	45.3903	22.7698
1715	Aporia crataegi	45.3903	22.7698
1716	Aporia crataegi	45.3903	22.7698
1717	Pieris brassicae	45.3903	22.7698
1718	Pieris napi	45.3903	22.7698
1719	Pieris bryoniae	45.3903	22.7698
1720	Pontia daplidice	45.3903	22.7698
1721	Colias crocea	45.3903	22.7698
1722	Gonepteryx rhamni	45.3903	22.7698
1723	Hamearis lucina	45.3903	22.7698
1724	Lycaena phlaeas	45.3903	22.7698
1725	Lycaena thersamon	45.3903	22.7698
1726	Lycaena dispar	45.3903	22.7698
1727	Lycaena virgaureae	45.3903	22.7698
1728	Lycaena tityrus	45.3903	22.7698
1729	Lycaena alciphron	45.3903	22.7698
1730	Thecla betulae	45.3903	22.7698
1731	Callophrys rubi	45.3903	22.7698
1732	Satyrium w-album	45.3903	22.7698
1733	Satyrium acaciae	45.3903	22.7698
1734	Cupido minimus	45.3903	22.7698
1735	Everes argiades	45.3903	22.7698
1736	Celastrina argiolus	45.3903	22.7698
1737	Scoliantides orion	45.3903	22.7698
1738	Glaucopsyche alexis	45.3903	22.7698
1739	Satyrium acaciae	45.3903	22.7698
1740	Scoliantides orion	45.3903	22.7698
1741	Glaucopsyche alexis	45.3903	22.7698
1742	Maculinea arion	45.3903	22.7698
1743	Plebejus argus	45.3903	22.7698
1744	Plebejus argyrognomon	45.3903	22.7698
1745	Aricia agestis	45.3903	22.7698
1746	Polyommatus dorylas	45.3903	22.7698
1747	Polyommatus icarus	45.3903	22.7698
1748	Limenitis camilla	45.3903	22.7698
1749	Maniola jurtina	45.3903	22.7698
1750	Erebia ligea	45.3903	22.7698
1751	Erebia epiphron	45.3903	22.7698
1752	Erebia aethiops	45.3903	22.7698
1753	Melanargia galathea	45.3903	22.7698
1754	Minois dryas	45.3903	22.7698
1755	Hipparchia fagi	45.3903	22.7698
1756	Clossiana euphrosyne	45.3903	22.7698
1757	Clossiana selene	45.3903	22.7698
1758	Clossiana dia	45.3903	22.7698
1759	Vanessa atalanta	45.3903	22.7698
1760	Cynthua cardui	45.3903	22.7698
1761	Inachis io	45.3903	22.7698
1762	Aglais urticae	45.3903	22.7698
1763	Polygonia c-album	45.3903	22.7698
1764	Araschnia levana	45.3903	22.7698
1765	Nymphalis polychloros	45.3903	22.7698
1766	Nymphalis vau-album	45.3903	22.7698
1767	Nymphalis antiopa	45.3903	22.7698
1768	Melitaea cinxia	45.3903	22.7698
1769	Melitaea phoebe	45.3903	22.7698
1770	Melitaea didyma	45.3903	22.7698
1771	Melitaea aurelia	45.3903	22.7698
1772	Melitaea athalia	45.3903	22.7698
1773	Limenitis polpuli	45.3903	22.7698
1774	Neptis sappho	45.3903	22.7698
1775	Neptis rivularis	45.3903	22.7698
1776	Apatura iris	45.3903	22.7698
1777	Apatura ilia	45.3903	22.7698
1778	Pararge aegeria	45.3903	22.7698
1779	Lasiommata megera	45.3903	22.7698
1780	Lasiommata maera	45.3903	22.7698
1781	Coenonympha rhodopensis	45.3903	22.7698
1782	Coenonympha arcania	45.3903	22.7698
1783	Coenonympha glycerion	45.3903	22.7698
1784	Coenonympha pamphilus	45.3903	22.7698
1785	Pyronia tithonus	45.3903	22.7698
1786	Aphantopus hyperanthus	45.3903	22.7698
1787	Hipparchia semele	45.3903	22.7698
1788	Erebia pronoe	45.3903	22.7698
1789	Roncus transsilvanicus	45.3903	22.7698
1790	Trechus carpaticus	45.3905	22.7782
1791	Robertus truncorum	45.3178	22.8982
1792	Steathoda phalerata	45.3178	22.8982
1793	Bathyphantes approximates	45.3178	22.8982
1794	Bolyphantes index	45.3178	22.8982
1795	Centromerus incilium	45.3178	22.8982
1796	Ceratinella brevipes	45.3178	22.8982
1797	Ceratinella scabrosa	45.3178	22.8982
1798	Ceratinella wideri	45.3178	22.8982
1799	Dicymbium tibiale	45.3178	22.8982
1800	Draspestica socialis	45.3178	22.8982
1801	Cryphoeca silvicola	45.4058	22.8874
1802	Phthiracarus anonimus	45.3673	22.8409
1803	Liacarus coracinus	45.3673	22.8409
1804	Scheloribates latipes	45.3673	22.8409
1805	Galumna longiplumus	45.3673	22.8409
1806	Sphaerozetes orbicularis	45.3673	22.8409
1807	Scheloribates pallidus	45.3673	22.8409
1808	Lebertia (Pseudolebertia) tuberosa	45.3536	22.9255
1809	Tvetenia calvescens	45.3592	22.8771
1810	Rheocricotopus effusus	45.3592	22.8771
1811	Krenopelopia binotata	45.3592	22.8771
1812	Eukiefferiella claripennis	45.3592	22.8771
1813	Micropsectra junci	45.3592	22.8771
1814	Psectrocladius octomaculatus	45.3592	22.8771
1815	Limnophyes prolongatus	45.3592	22.8771
1816	Eukiefferiella brevicalcar	45.3592	22.8771
1817	Corynoneura scutellata	45.3592	22.8771
1818	Hydrachnidia	45.3027	22.8958
1819	Niphargus foreli	45.3661	22.8685
1820	Drusus romanicus	45.3631	22.8703
1821	Carcharodus alceae	45.3533	22.8497
1822	Muschampia cribrellum	45.3533	22.8497
1823	Pyrgus malvae	45.3533	22.8497
1824	Carterocephalus palaemon	45.3533	22.8497
1825	Ochlodes venatus	45.3533	22.8497
1826	Thymelicus sylvestris	45.3533	22.8497
1827	Thymelicus lineolus	45.3533	22.8497
1828	Thymelicus acteon	45.3533	22.8497
1829	Hesperia comma	45.3533	22.8497
1830	Papilio machaon	45.3533	22.8497
1831	Iphiclides podalirius	45.3533	22.8497
1832	Leptidea sinapis	45.3533	22.8497
1833	Anthocharis cardamines	45.3533	22.8497
1834	Aporia crataegi	45.3533	22.8497
1835	Pieris rapae	45.3533	22.8497
1836	Pieris napi	45.3533	22.8497
1837	Pieris bryoniae	45.3533	22.8497
1838	Pontia daplidice	45.3533	22.8497
1839	Colias crocea	45.3533	22.8497
1840	Gonepteryx rhamni	45.3533	22.8497
1841	Hamearis lucina	45.3533	22.8497
1842	Lycaena phlaeas	45.3533	22.8497
1843	Lycaena thersamon	45.3533	22.8497
1844	Lycaena dispar	45.3533	22.8497
1845	Lycaena virgaureae	45.3533	22.8497
1846	Lycaena tityrus	45.3533	22.8497
1847	Lycaena alciphron	45.3533	22.8497
1848	Callophrys rubi	45.3533	22.8497
1849	Satyrium w-album	45.3533	22.8497
1850	Cupido minimus	45.3533	22.8497
1851	Everes argiades	45.3533	22.8497
1852	Celastrina argiolus	45.3533	22.8497
1853	Glaucopsyche alexis	45.3533	22.8497
1854	Glaucopsyche alexis	45.3533	22.8497
1855	Plebejus argus	45.3533	22.8497
1856	Plebejus argyrognomon	45.3533	22.8497
1857	Aricia agestis	45.3533	22.8497
1858	Polyommatus icarus	45.3533	22.8497
1859	Erebia epiphron	45.3533	22.8497
1860	Clossiana euphrosyne	45.3533	22.8497
1861	Clossiana selene	45.3533	22.8497
1862	Clossiana dia	45.3533	22.8497
1863	Vanessa atalanta	45.3533	22.8497
1864	Cynthua cardui	45.3533	22.8497
1865	Inachis io	45.3533	22.8497
1866	Aglais urticae	45.3533	22.8497
1867	Polygonia c-album	45.3533	22.8497
1868	Araschnia levana	45.3533	22.8497
1869	Nymphalis polychloros	45.3533	22.8497
1870	Nymphalis vau-album	45.3533	22.8497
1871	Nymphalis antiopa	45.3533	22.8497
1872	Melitaea cinxia	45.3533	22.8497
1873	Melitaea phoebe	45.3533	22.8497
1874	Melitaea didyma	45.3533	22.8497
1875	Melitaea aurelia	45.3533	22.8497
1876	Melitaea athalia	45.3533	22.8497
1877	Limenitis polpuli	45.3533	22.8497
1878	Neptis sappho	45.3533	22.8497
1879	Neptis rivularis	45.3533	22.8497
1880	Apatura iris	45.3533	22.8497
1881	Apatura ilia	45.3533	22.8497
1882	Pararge aegeria	45.3533	22.8497
1883	Lasiommata megera	45.3533	22.8497
1884	Lasiommata maera	45.3533	22.8497
1885	Coenonympha rhodopensis	45.3533	22.8497
1886	Coenonympha arcania	45.3533	22.8497
1887	Coenonympha glycerion	45.3533	22.8497
1888	Coenonympha pamphilus	45.3533	22.8497
1889	Pyronia tithonus	45.3533	22.8497
1890	Aphantopus hyperanthus	45.3533	22.8497
1891	Hipparchia semele	45.3533	22.8497
1892	Cychrus semigranosus	45.3837	22.7849
1893	Molops alpestris	45.3837	22.7849
1894	Arrenurus (Megaluracarus) zachariasi	45.3499	22.8853
1895	Niphargus carpathicus	45.3673	22.8409
1896	Centropyxis aerophyla	45.3566	22.8705
1897	Arcella gibbosa	45.3566	22.8705
1898	Paratanitarsus austriacus	45.3566	22.8705
1899	Eukiefferiella brevicalcar	45.3566	22.8705
1900	Gyratrix hermaphroditus	45.3566	22.8705
1901	Pisidium nitidum	45.3566	22.8705
1902	Salmo trutta	45.3566	22.8705
1903	Diamesa latitarsis	45.3566	22.8705
1904	Euglypha laevis	45.3566	22.8705
1905	Annitella lateroproducta	45.3566	22.8705
1906	Euglypha rotunda	45.3566	22.8705
1907	Euglypha strigosa	45.3566	22.8705
1908	Heleopera rosea	45.3566	22.8705
1909	Corythion dubium	45.3566	22.8705
1910	Difflugiella oviformis	45.3566	22.8705
1911	Centropyxis globulosa	45.3566	22.8705
1912	Brillia modesta	45.3566	22.8705
1913	Euglypha filifera	45.3566	22.8705
1914	Castrada luteola	45.3566	22.8705
1915	Nebela militaris	45.3566	22.8705
1916	Phyryganella acropodia	45.3566	22.8705
1917	Arcella catinus	45.3566	22.8705
1918	Trinema complanatum	45.3566	22.8705
1919	Trinema enchelys	45.3566	22.8705
1920	Diamesa insignipes	45.3566	22.8705
1921	Trinema lineare	45.3566	22.8705
1922	Corynoneura lobata	45.3566	22.8705
1923	Assulina muscorum	45.3566	22.8705
1924	Nebela parvula	45.3566	22.8705
1925	Assulina seminulum	45.3566	22.8705
1926	Chydorus sphaericus	45.3566	22.8705
1927	Quadrulella symmetrica	45.3566	22.8705
1928	Nebela tincta	45.3566	22.8705
1929	Salmo trutta	45.3566	22.8705
1930	Playfairina valkanovi	45.3566	22.8705
1931	Marmota marmota	45.3566	22.8705
1932	Panisus michaeli	45.3566	22.8705
1933	Hygrobates (Hygrobates) foreli	45.3566	22.8705
1934	Salvelinus fontinalis	45.344	22.8386
1935	Allogamus uncatus	45.3627	22.8729
1936	Plectrocnemia conspersa	45.3627	22.8729
1937	Pseudosmittia gracilis	45.3627	22.8729
1938	Lithax niger	45.3627	22.8729
1939	Limnophyes prolongatus	45.3627	22.8729
1940	Centropyxis aerophyla	45.3627	22.8729
1941	Rhyacophila aquitanica	45.3627	22.8729
1942	Rhyacophila aquitanica	45.3627	22.8729
1943	Drusus brunneus	45.3627	22.8729
1944	Limnophilus griseus	45.3627	22.8729
1945	Limnophyes gurgicola	45.3627	22.8729
1946	Limnophyes jemtlandicus	45.3627	22.8729
1947	Daphnia longispina	45.3627	22.8729
1948	Limnophyes minimus	45.3627	22.8729
1949	Campascus minutus	45.3627	22.8729
1950	Heleopera rosea	45.3627	22.8729
1951	Cyclops rubens	45.3627	22.8729
1952	Assulina seminulum	45.3627	22.8729
1953	Salmo trutta	45.3627	22.8729
1954	Salmo trutta	45.3627	22.8729
1955	Limnophilus vittatus	45.3631	22.8703
1956	Centropyxis aerophyla	45.3627	22.8729
1957	Biapertura affinis	45.3627	22.8729
1958	Drusus brunneus	45.3627	22.8729
1959	Arcella costata	45.3627	22.8729
1960	Difflugiella crenulata	45.3627	22.8729
1961	Euglypha denticulata	45.3627	22.8729
1962	Difflugia dujardini	45.3627	22.8729
1963	Tanytarsus gregarius	45.3627	22.8729
1964	Limnephilus griseus	45.3627	22.8729
1965	Annitella lateroproducta	45.3627	22.8729
1966	Centropyxis marsupiformis	45.3627	22.8729
1967	Chionophylax mindszentyi	45.3627	22.8729
1968	Chionophylax mindszentyi	45.3627	22.8729
1969	Centropyxis minuta	45.3627	22.8729
1970	Assulina muscorum	45.3627	22.8729
1971	Heleopera perticola	45.3627	22.8729
1972	Corythion pulchellum	45.3627	22.8729
1973	Drusus romanicus	45.3627	22.8729
1974	Drusus romanicus	45.3627	22.8729
1975	Euglypha rotunda	45.3627	22.8729
1976	Corynoneura scutellata	45.3627	22.8729
1977	Eucyclops serrulatus	45.3627	22.8729
1978	Chydorus sphaericus	45.3627	22.8729
1979	Psilopteryx carpathica	45.3627	22.8729
1980	Psilopteryx psorosa	45.3627	22.8729
1981	Niphargus foreli	45.3631	22.8703
1982	Microdalyellia armigera	45.3631	22.8703
1983	Trinema complanatum	45.3631	22.8703
1984	Trinema complanatum	45.3631	22.8703
1985	Tracheleuglypha dentata	45.3631	22.8703
1986	Trinema enchelys	45.3631	22.8703
1987	Pseudodifflugia gracilis	45.3631	22.8703
1988	Stenostomum leucops	45.3631	22.8703
1989	Trinema lineare	45.3631	22.8703
1990	Rhynchoscolex simplex	45.3631	22.8703
1991	Quadrulella symmetrica	45.3631	22.8703
1992	Nebela parvula	45.3631	22.8703
1993	Annitella lateroproducta	45.3631	22.8703
1994	Allogamus unctatus	45.3631	22.8703
1995	Chionomys nivalis	45.3631	22.8703
1996	Marmota marmota	45.3631	22.8703
1997	Keratella quadrata	45.3631	22.8703
1998	Lecane crenata	45.3631	22.8703
1999	Synchaeta pectinata	45.3631	22.8703
[truncated: 4,125 more rows]
