# Supplementary material for: Awaiting discovery: How biases in faunistic surveys hinder conservation in mountain protected areas—A case study from Romania’s oldest national park
Source: PLoS One. 2025 Apr 1;20(4):e0319871. doi: 10.1371/journal.pone.0319871 (PMC11961002; doi:10.1371/journal.pone.0319871)
Supplement: S4 Database — The database contains all species recorded from RNP, according to the scientific literature and GBIF [35]. The taxonomy follows GBIF Backbone Taxonomy [4] and the Catalogue of Life (COL) [3]. NA = “not assigned”. (XLSX) [file pone.0319871.s004.xlsx]

## Sheet: S4
ID	Phylum	Class	Order	Family	Genus	Unique species	Source
1	Annelida	Clitellata	Crassiclitellata	Lumbricidae	Allolobophora	Allolobophora caliginosa	Literature review
2	Annelida	Clitellata	Crassiclitellata	Lumbricidae	Allolobophora	Allolobophora dugesi	Literature review
3	Annelida	Clitellata	Crassiclitellata	Lumbricidae	Allolobophora	Allolobophora opisthocystis	Literature review
4	Annelida	Clitellata	Crassiclitellata	Lumbricidae	Allolobophora	Allolobophora rosea	Literature review
5	Annelida	Clitellata	Crassiclitellata	Lumbricidae	Dendrobaena	Dendrobaena alpina	Literature review
6	Annelida	Clitellata	Crassiclitellata	Lumbricidae	Dendrobaena	Dendrobaena byblica	Literature review
7	Annelida	Clitellata	Crassiclitellata	Lumbricidae	Dendrobaena	Dendrobaena clujensis	Literature review
8	Annelida	Clitellata	Crassiclitellata	Lumbricidae	Dendrobaena	Dendrobaena octaedra	Literature review
9	Annelida	Clitellata	Crassiclitellata	Lumbricidae	Dendrobaena	Dendrobaena rubida	Literature review
10	Annelida	Clitellata	Crassiclitellata	Lumbricidae	Eisenia	Eisenia lucens	Literature review
11	Annelida	Clitellata	Crassiclitellata	Lumbricidae	Eisenia	Eisenia submontana	Literature review
12	Annelida	Clitellata	Crassiclitellata	Lumbricidae	Eiseniella	Eiseniella tetraedra	Literature review
13	Annelida	Clitellata	Crassiclitellata	Lumbricidae	Lumbricus	Lumbricus rubellus	Literature review
14	Annelida	Clitellata	Crassiclitellata	Lumbricidae	Octodrilus	Octodrilus compromissus	Literature review
15	Annelida	Clitellata	Crassiclitellata	Lumbricidae	Octolasium	Octolasium lacteum	Literature review
16	Annelida	Clitellata	Crassiclitellata	Lumbricidae	Octolasium	Octolasium lissaense	Literature review
17	Annelida	Clitellata	Enchytraeida	Enchytraeidae	Achaeta	Achaeta bohenica	Literature review
18	Annelida	Clitellata	Enchytraeida	Enchytraeidae	Achaeta	Achaeta camerani	Literature review
19	Annelida	Clitellata	Enchytraeida	Enchytraeidae	Achaeta	Achaeta danica	Literature review
20	Annelida	Clitellata	Enchytraeida	Enchytraeidae	Achaeta	Achaeta eiseni	Literature review
21	Annelida	Clitellata	Enchytraeida	Enchytraeidae	Achaeta	Achaeta vesiculata	Literature review
22	Annelida	Clitellata	Enchytraeida	Enchytraeidae	Cernosvitoviella	Cernosvitoviella atrata	Literature review
23	Annelida	Clitellata	Enchytraeida	Enchytraeidae	Cernosvitoviella	Cernosvitoviella carpatica	Literature review
24	Annelida	Clitellata	Enchytraeida	Enchytraeidae	Cernosvitoviella	Cernosvitoviella immota	Literature review
25	Annelida	Clitellata	Enchytraeida	Enchytraeidae	Enchytraeus	Enchytraeus albidus	Literature review
26	Annelida	Clitellata	Enchytraeida	Enchytraeidae	Enchytraeus	Enchytraeus buchholzi	Literature review
27	Annelida	Clitellata	Enchytraeida	Enchytraeidae	Fridericia	Fridericia aurita	Literature review
28	Annelida	Clitellata	Enchytraeida	Enchytraeidae	Fridericia	Fridericia bisetosa	Literature review
29	Annelida	Clitellata	Enchytraeida	Enchytraeidae	Fridericia	Fridericia bulbosa	Literature review
30	Annelida	Clitellata	Enchytraeida	Enchytraeidae	Fridericia	Fridericia callosa	Literature review
31	Annelida	Clitellata	Enchytraeida	Enchytraeidae	Fridericia	Fridericia galba	Literature review
32	Annelida	Clitellata	Enchytraeida	Enchytraeidae	Fridericia	Fridericia gracilis	Literature review
33	Annelida	Clitellata	Enchytraeida	Enchytraeidae	Fridericia	Fridericia leydigi	Literature review
34	Annelida	Clitellata	Enchytraeida	Enchytraeidae	Fridericia	Fridericia maculata	Literature review
35	Annelida	Clitellata	Enchytraeida	Enchytraeidae	Fridericia	Fridericia magna	Literature review
36	Annelida	Clitellata	Enchytraeida	Enchytraeidae	Fridericia	Fridericia paroniana	Literature review
37	Annelida	Clitellata	Enchytraeida	Enchytraeidae	Fridericia	Fridericia perrieri	Literature review
38	Annelida	Clitellata	Enchytraeida	Enchytraeidae	Fridericia	Fridericia ratzeli	Literature review
39	Annelida	Clitellata	Enchytraeida	Enchytraeidae	Fridericia	Fridericia regularis	Literature review
40	Annelida	Clitellata	Enchytraeida	Enchytraeidae	Fridericia	Fridericia striata	Literature review
41	Annelida	Clitellata	Enchytraeida	Enchytraeidae	Henlea	Henlea nasuta	Literature review
42	Annelida	Clitellata	Enchytraeida	Enchytraeidae	Henlea	Henlea perpusilla	Literature review
43	Annelida	Clitellata	Enchytraeida	Enchytraeidae	Lumbricillus	Lumbricillus bulowi	Literature review
44	Annelida	Clitellata	Enchytraeida	Enchytraeidae	Lumbricillus	Lumbricillus pagenstecheri	Literature review
45	Annelida	Clitellata	Enchytraeida	Enchytraeidae	Lumbricillus	Lumbricillus tuba	Literature review
46	Annelida	Clitellata	Enchytraeida	Enchytraeidae	Marionina	Marionina argentea	Literature review
47	Annelida	Clitellata	Enchytraeida	Enchytraeidae	Marionina	Marionina communis	Literature review
48	Annelida	Clitellata	Enchytraeida	Enchytraeidae	Marionina	Marionina libra	Literature review
49	Annelida	Clitellata	Enchytraeida	Enchytraeidae	Marionina	Marionina riparia	Literature review
50	Annelida	Clitellata	Enchytraeida	Enchytraeidae	Marionina	Marionina simillima	Literature review
51	Annelida	Clitellata	Enchytraeida	Enchytraeidae	Marionina	Marionina southerni	Literature review
52	Annelida	Clitellata	Enchytraeida	Enchytraeidae	Marionina	Marionina spicula	Literature review
53	Annelida	Clitellata	Enchytraeida	Enchytraeidae	Marionina	Marionina tubifera	Literature review
54	Annelida	Clitellata	Enchytraeida	Enchytraeidae	Mesenchytraeus	Mesenchytraeus armatus	Literature review
55	Annelida	Clitellata	Enchytraeida	Enchytraeidae	Mesenchytraeus	Mesenchytraeus beumeri	Literature review
56	Annelida	Clitellata	Enchytraeida	Enchytraeidae	Mesenchytraeus	Mesenchytraeus flavus	Literature review
57	Annelida	Clitellata	Enchytraeida	Enchytraeidae	Mesenchytraeus	Mesenchytraeus glandulosus	Literature review
58	Annelida	Clitellata	Enchytraeida	Enchytraeidae	Mesenchytraeus	Mesenchytraeus pelicensis	Literature review
59	Annelida	Clitellata	Haplotaxida	Haplotaxidae	Haplotaxis	Haplotaxis gordioides	Literature review
60	Annelida	Clitellata	Lumbriculida	Lumbriculidae	Lumbriculus	Lumbriculus variegatus	Literature review
61	Annelida	Clitellata	Rhynchobdellida	Glossiphoniidae	Glossiphonia	Glossiphonia complanata	Literature review
62	Annelida	Clitellata	Tubificida	Naididae	Limnodrilus	Limnodrilus hoffmeisteri	Literature review
63	Annelida	Clitellata	Tubificida	Naididae	Nais	Nais communis	Literature review
64	Annelida	Clitellata	Tubificida	Naididae	Nais	Nais variabilis	Literature review
65	Annelida	Clitellata	Tubificida	Naididae	Tubifex	Tubifex tubifex	Literature review
66	Arthropoda	Arachnida	Araneae	Agelenidae	Coelotes	Coelotes atropos	Literature review
67	Arthropoda	Arachnida	Araneae	Agelenidae	Cryphoeca	Cryphoeca silvicola	Literature review
68	Arthropoda	Arachnida	Araneae	Agelenidae	Tegenaria	Tegenaria ferruginea	Literature review
69	Arthropoda	Arachnida	Araneae	Agelenidae	Tegenaria	Tegenaria silvestris	Literature review
70	Arthropoda	Arachnida	Araneae	Amaurobiidae	Amaurobius	Amaurobius claustrarius	Literature review
71	Arthropoda	Arachnida	Araneae	Amaurobiidae	Amaurobius	Amaurobius fenestralis	Literature review
72	Arthropoda	Arachnida	Araneae	Amaurobiidae	Callobius	Callobius claustrarius	Literature review
73	Arthropoda	Arachnida	Araneae	Amaurobiidae	Coelotes	Coelotes terrestris	Literature review
74	Arthropoda	Arachnida	Araneae	Araneidae	Aculepeira	Aculepeira ceropegia	Literature review
75	Arthropoda	Arachnida	Araneae	Araneidae	Araneus	Araneus diadematus	Literature review
76	Arthropoda	Arachnida	Araneae	Araneidae	Araneus	Araneus quadratus	GBIF only
77	Arthropoda	Arachnida	Araneae	Araneidae	Araneus	Araneus triguttatus	Literature review
78	Arthropoda	Arachnida	Araneae	Araneidae	Araniella	Araniella alpica	Literature review
79	Arthropoda	Arachnida	Araneae	Araneidae	Araniella	Araniella cucurbitina	Literature review
80	Arthropoda	Arachnida	Araneae	Araneidae	Cyclosa	Cyclosa conica	Literature review
81	Arthropoda	Arachnida	Araneae	Araneidae	Larinioides	Larinioides patagiatus	Literature review
82	Arthropoda	Arachnida	Araneae	Araneidae	Mangora	Mangora acalypha	Literature review
83	Arthropoda	Arachnida	Araneae	Araneidae	Nuctenea	Nuctenea umbratica	Literature review
84	Arthropoda	Arachnida	Araneae	Araneidae	Zygiella	Zygiella thorelli	Literature review
85	Arthropoda	Arachnida	Araneae	Clubionidae	Chiracanthium	Chiracanthium oncoghatum	Literature review
86	Arthropoda	Arachnida	Araneae	Clubionidae	Clubiona	Clubiona alpicola	Literature review
87	Arthropoda	Arachnida	Araneae	Clubionidae	Clubiona	Clubiona corticalis	Literature review
88	Arthropoda	Arachnida	Araneae	Clubionidae	Clubiona	Clubiona juvenis	Literature review
89	Arthropoda	Arachnida	Araneae	Clubionidae	Clubiona	Clubiona lutescens	Literature review
90	Arthropoda	Arachnida	Araneae	Clubionidae	Clubiona	Clubiona neglecta	Literature review
91	Arthropoda	Arachnida	Araneae	Clubionidae	Clubiona	Clubiona pallidula	Literature review
92	Arthropoda	Arachnida	Araneae	Clubionidae	Clubiona	Clubiona phragmitis	Literature review
93	Arthropoda	Arachnida	Araneae	Clubionidae	Clubiona	Clubiona reclusa	Literature review
94	Arthropoda	Arachnida	Araneae	Clubionidae	Clubiona	Clubiona similis	Literature review
95	Arthropoda	Arachnida	Araneae	Clubionidae	Clubiona	Clubiona trivialis	Literature review
96	Arthropoda	Arachnida	Araneae	Clubionidae	Gauroclubina	Gauroclubina caerulescens	Literature review
97	Arthropoda	Arachnida	Araneae	Clubionidae	Microclubiona	Microclubiona trivialis	Literature review
98	Arthropoda	Arachnida	Araneae	Corinnidae	Cetonana	Cetonana laticeps	Literature review
99	Arthropoda	Arachnida	Araneae	Corinnidae	Phrurolithus	Phrurolithus minimus	Literature review
100	Arthropoda	Arachnida	Araneae	Cybaeidae	Cybaeus	Cybaeus angustiarum	Literature review
101	Arthropoda	Arachnida	Araneae	Dysderidae	Dysdera	Dysdera crocata	Literature review
102	Arthropoda	Arachnida	Araneae	Gnaphosidae	Drassodes	Drassodes lapidosus	Literature review
103	Arthropoda	Arachnida	Araneae	Gnaphosidae	Gnaphosa	Gnaphosa leporina	Literature review
104	Arthropoda	Arachnida	Araneae	Gnaphosidae	Haplodrassus	Haplodrassus signifer	Literature review
105	Arthropoda	Arachnida	Araneae	Gnaphosidae	Micaria	Micaria pulicaria	Literature review
106	Arthropoda	Arachnida	Araneae	Gnaphosidae	Zelotes	Zelotes apricorum	Literature review
107	Arthropoda	Arachnida	Araneae	Gnaphosidae	Zelotes	Zelotes subterraneus	Literature review
108	Arthropoda	Arachnida	Araneae	Hahniidae	Cyrphoeca	Cyrphoeca carpathica	Literature review
109	Arthropoda	Arachnida	Araneae	Hahniidae	Cyrphoeca	Cyrphoeca silvicola	Literature review
110	Arthropoda	Arachnida	Araneae	Linyphiidae	Agyneta	Agyneta subtilis	Literature review
111	Arthropoda	Arachnida	Araneae	Linyphiidae	Araeoncus	Araeoncus anguineus	Literature review
112	Arthropoda	Arachnida	Araneae	Linyphiidae	Bathyphantes	Bathyphantes approximates	Literature review
113	Arthropoda	Arachnida	Araneae	Linyphiidae	Bolyphantes	Bolyphantes alticeps	Literature review
114	Arthropoda	Arachnida	Araneae	Linyphiidae	Bolyphantes	Bolyphantes index	Literature review
115	Arthropoda	Arachnida	Araneae	Linyphiidae	Bolyphantes	Bolyphantes luteolus	Literature review
116	Arthropoda	Arachnida	Araneae	Linyphiidae	Centromerus	Centromerus incilium	Literature review
117	Arthropoda	Arachnida	Araneae	Linyphiidae	Centromerus	Centromerus pabulator	Literature review
118	Arthropoda	Arachnida	Araneae	Linyphiidae	Centromerus	Centromerus sylvaticus	Literature review
119	Arthropoda	Arachnida	Araneae	Linyphiidae	Ceratinella	Ceratinella brevipes	Literature review
120	Arthropoda	Arachnida	Araneae	Linyphiidae	Ceratinella	Ceratinella scabrosa	Literature review
121	Arthropoda	Arachnida	Araneae	Linyphiidae	Ceratinella	Ceratinella wideri	Literature review
122	Arthropoda	Arachnida	Araneae	Linyphiidae	Dicymbium	Dicymbium tibiale	Literature review
123	Arthropoda	Arachnida	Araneae	Linyphiidae	Diplocephalus	Diplocephalus latifrons	Literature review
124	Arthropoda	Arachnida	Araneae	Linyphiidae	Diplostyla	Diplostyla concolor	Literature review
125	Arthropoda	Arachnida	Araneae	Linyphiidae	Draspestica	Draspestica socialis	Literature review
126	Arthropoda	Arachnida	Araneae	Linyphiidae	Erigone	Erigone dentipalpis	Literature review
127	Arthropoda	Arachnida	Araneae	Linyphiidae	Gonatium	Gonatium rubellum	Literature review
128	Arthropoda	Arachnida	Araneae	Linyphiidae	Gongylidiellum	Gongylidiellum vivum	Literature review
129	Arthropoda	Arachnida	Araneae	Linyphiidae	Helophora	Helophora insignis	Literature review
130	Arthropoda	Arachnida	Araneae	Linyphiidae	Incestophantes	Incestophantes annulatus	Literature review
131	Arthropoda	Arachnida	Araneae	Linyphiidae	Lepthyphantes	Lepthyphantes expunctus	Literature review
132	Arthropoda	Arachnida	Araneae	Linyphiidae	Lepthyphantes	Lepthyphantes leprosus	Literature review
133	Arthropoda	Arachnida	Araneae	Linyphiidae	Lepthyphantes	Lepthyphantes midas	Literature review
134	Arthropoda	Arachnida	Araneae	Linyphiidae	Lepthyphantes	Lepthyphantes retezaticus	Literature review
135	Arthropoda	Arachnida	Araneae	Linyphiidae	Linyphia	Linyphia pusilla	Literature review
136	Arthropoda	Arachnida	Araneae	Linyphiidae	Linyphia	Linyphia triangularis	Literature review
137	Arthropoda	Arachnida	Araneae	Linyphiidae	Macrargus	Macrargus rufus	Literature review
138	Arthropoda	Arachnida	Araneae	Linyphiidae	Maso	Maso sundevalli	Literature review
139	Arthropoda	Arachnida	Araneae	Linyphiidae	Meioneta	Meioneta milleri	Literature review
140	Arthropoda	Arachnida	Araneae	Linyphiidae	Meioneta	Meioneta rurestris	Literature review
141	Arthropoda	Arachnida	Araneae	Linyphiidae	Micrargus	Micrargus herbigradus	Literature review
142	Arthropoda	Arachnida	Araneae	Linyphiidae	Microlinyphia	Microlinyphia pusilla	Literature review
143	Arthropoda	Arachnida	Araneae	Linyphiidae	Midia	Midia midas	Literature review
144	Arthropoda	Arachnida	Araneae	Linyphiidae	Mughiphantes	Mughiphantes mughi	Literature review
145	Arthropoda	Arachnida	Araneae	Linyphiidae	Neriene	Neriene clathrata	Literature review
146	Arthropoda	Arachnida	Araneae	Linyphiidae	Neriene	Neriene emphana	Literature review
147	Arthropoda	Arachnida	Araneae	Linyphiidae	Neriene	Neriene peltata	Literature review
148	Arthropoda	Arachnida	Araneae	Linyphiidae	Oedothorax	Oedothorax agrestis	Literature review
149	Arthropoda	Arachnida	Araneae	Linyphiidae	Oedothorax	Oedothorax apicatus	Literature review
150	Arthropoda	Arachnida	Araneae	Linyphiidae	Oedothorax	Oedothorax fuscus	Literature review
151	Arthropoda	Arachnida	Araneae	Linyphiidae	Oedothorax	Oedothorax gibbifer	Literature review
152	Arthropoda	Arachnida	Araneae	Linyphiidae	Porrhomma	Porrhomma convexum	Literature review
153	Arthropoda	Arachnida	Araneae	Linyphiidae	Porrhomma	Porrhomma errans	Literature review
154	Arthropoda	Arachnida	Araneae	Linyphiidae	Stemonyphantes	Stemonyphantes lineatus	Literature review
155	Arthropoda	Arachnida	Araneae	Linyphiidae	Tenuiphantes	Tenuiphantes alacris	Literature review
156	Arthropoda	Arachnida	Araneae	Linyphiidae	Tenuiphantes	Tenuiphantes mengei	Literature review
157	Arthropoda	Arachnida	Araneae	Linyphiidae	Tenuiphantes	Tenuiphantes tenebricola	Literature review
158	Arthropoda	Arachnida	Araneae	Linyphiidae	Tenuiphantes	Tenuiphantes tenuis	Literature review
159	Arthropoda	Arachnida	Araneae	Linyphiidae	Tiso	Tiso vegans	Literature review
160	Arthropoda	Arachnida	Araneae	Liocranidae	Agroeca	Agroeca brunnea	Literature review
161	Arthropoda	Arachnida	Araneae	Liocranidae	Liocranum	Liocranum rupicola	Literature review
162	Arthropoda	Arachnida	Araneae	Liocranidae	Phrurolithus	Phrurolithus festivus	Literature review
163	Arthropoda	Arachnida	Araneae	Lycosidae	Acantholycosa	Acantholycosa lignaria	Literature review
164	Arthropoda	Arachnida	Araneae	Lycosidae	Acantholycosa	Acantholycosa nigra	Literature review
165	Arthropoda	Arachnida	Araneae	Lycosidae	Alopecosa	Alopecosa aculeata	Literature review
166	Arthropoda	Arachnida	Araneae	Lycosidae	Alopecosa	Alopecosa inquilina	Literature review
167	Arthropoda	Arachnida	Araneae	Lycosidae	Alopecosa	Alopecosa pulverulenta	Literature review
168	Arthropoda	Arachnida	Araneae	Lycosidae	Arctosa	Arctosa leopardus	Literature review
169	Arthropoda	Arachnida	Araneae	Lycosidae	Arctosa	Arctosa maculata	Literature review
170	Arthropoda	Arachnida	Araneae	Lycosidae	Aulonia	Aulonia albimana	Literature review
171	Arthropoda	Arachnida	Araneae	Lycosidae	Pardosa	Pardosa agrestis	Literature review
172	Arthropoda	Arachnida	Araneae	Lycosidae	Pardosa	Pardosa agricola	Literature review
173	Arthropoda	Arachnida	Araneae	Lycosidae	Pardosa	Pardosa albatula	Literature review
174	Arthropoda	Arachnida	Araneae	Lycosidae	Pardosa	Pardosa amentata	Literature review
175	Arthropoda	Arachnida	Araneae	Lycosidae	Pardosa	Pardosa blanda	Literature review
176	Arthropoda	Arachnida	Araneae	Lycosidae	Pardosa	Pardosa ferruginea	Literature review
177	Arthropoda	Arachnida	Araneae	Lycosidae	Pardosa	Pardosa lugubris	Literature review
178	Arthropoda	Arachnida	Araneae	Lycosidae	Pardosa	Pardosa monticola	Literature review
179	Arthropoda	Arachnida	Araneae	Lycosidae	Pardosa	Pardosa morosa	Literature review
180	Arthropoda	Arachnida	Araneae	Lycosidae	Pardosa	Pardosa nebulosa	Literature review
181	Arthropoda	Arachnida	Araneae	Lycosidae	Pardosa	Pardosa nigra	Literature review
182	Arthropoda	Arachnida	Araneae	Lycosidae	Pardosa	Pardosa oreophila	Literature review
183	Arthropoda	Arachnida	Araneae	Lycosidae	Pardosa	Pardosa palustris	Literature review
184	Arthropoda	Arachnida	Araneae	Lycosidae	Pardosa	Pardosa prativaga	Literature review
185	Arthropoda	Arachnida	Araneae	Lycosidae	Pardosa	Pardosa pullata	Literature review
186	Arthropoda	Arachnida	Araneae	Lycosidae	Pardosa	Pardosa riparia	Literature review
187	Arthropoda	Arachnida	Araneae	Lycosidae	Pardosa	Pardosa saltuaria	Literature review
188	Arthropoda	Arachnida	Araneae	Lycosidae	Pardosa	Pardosa sordidata	Literature review
189	Arthropoda	Arachnida	Araneae	Lycosidae	Trochosa	Trochosa robusta	Literature review
190	Arthropoda	Arachnida	Araneae	Lycosidae	Trochosa	Trochosa ruricola	Literature review
191	Arthropoda	Arachnida	Araneae	Lycosidae	Trochosa	Trochosa spinipalpis	Literature review
192	Arthropoda	Arachnida	Araneae	Lycosidae	Trochosa	Trochosa terricola	Literature review
193	Arthropoda	Arachnida	Araneae	Lycosidae	Xerolycosa	Xerolycosa miniata	Literature review
194	Arthropoda	Arachnida	Araneae	Miturgidae	Cheiracanthium	Cheiracanthium rupestre	Literature review
195	Arthropoda	Arachnida	Araneae	Philodromidae	Philodromus	Philodromus cespitum	Literature review
196	Arthropoda	Arachnida	Araneae	Pholcidae	Pholcus	Pholcus opilionoides	Literature review
197	Arthropoda	Arachnida	Araneae	Pisauridae	Pisaura	Pisaura mirabilis	Literature review
198	Arthropoda	Arachnida	Araneae	Salticidae	Cyrba	Cyrba algerina	Literature review
199	Arthropoda	Arachnida	Araneae	Salticidae	Dendryphantes	Dendryphantes hastatus	Literature review
200	Arthropoda	Arachnida	Araneae	Salticidae	Dendryphantes	Dendryphantes rudis	Literature review
201	Arthropoda	Arachnida	Araneae	Salticidae	Evarcha	Evarcha arcuata	Literature review
202	Arthropoda	Arachnida	Araneae	Salticidae	Evarcha	Evarcha falcata	Literature review
203	Arthropoda	Arachnida	Araneae	Salticidae	Evarcha	Evarcha laetabunda	Literature review
204	Arthropoda	Arachnida	Araneae	Salticidae	Heliophanus	Heliophanus aeneus	Literature review
205	Arthropoda	Arachnida	Araneae	Salticidae	Heliophanus	Heliophanus cupreus	Literature review
206	Arthropoda	Arachnida	Araneae	Salticidae	Heliophanus	Heliophanus flavipes	Literature review
207	Arthropoda	Arachnida	Araneae	Salticidae	Salticus	Salticus scenicus	Literature review
208	Arthropoda	Arachnida	Araneae	Salticidae	Sitticus	Sitticus rupicola	Literature review
209	Arthropoda	Arachnida	Araneae	Salticidae	Synageles	Synageles hilarulus	Literature review
210	Arthropoda	Arachnida	Araneae	Segestriidae	Segestria	Segestria senoculata	Literature review
211	Arthropoda	Arachnida	Araneae	Tetragnathidae	Metellina	Metellina segmentata	Literature review
212	Arthropoda	Arachnida	Araneae	Tetragnathidae	Pachygnatha	Pachygnatha degeeri	Literature review
213	Arthropoda	Arachnida	Araneae	Tetragnathidae	Tetragnatha	Tetragnatha extensa	Literature review
214	Arthropoda	Arachnida	Araneae	Tetragnathidae	Tetragnatha	Tetragnatha nigrita	Literature review
215	Arthropoda	Arachnida	Araneae	Tetragnathidae	Tetragnatha	Tetragnatha obtusa	Literature review
216	Arthropoda	Arachnida	Araneae	Tetragnathidae	Tetragnatha	Tetragnatha pinicola	Literature review
217	Arthropoda	Arachnida	Araneae	Tetragnathidae	Zygiella	Zygiella montana	Literature review
218	Arthropoda	Arachnida	Araneae	Theridiidae	Achaearanea	Achaearanea lunata	Literature review
219	Arthropoda	Arachnida	Araneae	Theridiidae	Robertus	Robertus truncorum	Literature review
220	Arthropoda	Arachnida	Araneae	Theridiidae	Steathoda	Steathoda phalerata	Literature review
221	Arthropoda	Arachnida	Araneae	Theridiidae	Theridion	Theridion impressum	Literature review
222	Arthropoda	Arachnida	Araneae	Theridiidae	Theridion	Theridion notatum	Literature review
223	Arthropoda	Arachnida	Araneae	Theridiidae	Theridion	Theridion sisyphium	Literature review
224	Arthropoda	Arachnida	Araneae	Thomisidae	Diaea	Diaea dorsata	Literature review
225	Arthropoda	Arachnida	Araneae	Thomisidae	Misumena	Misumena vatia	Literature review
226	Arthropoda	Arachnida	Araneae	Thomisidae	Misumenops	Misumenops tricuspidatus	Literature review
227	Arthropoda	Arachnida	Araneae	Thomisidae	Philodromus	Philodromus aureolus	Literature review
228	Arthropoda	Arachnida	Araneae	Thomisidae	Philodromus	Philodromus vagulus	Literature review
229	Arthropoda	Arachnida	Araneae	Thomisidae	Thomisus	Thomisus onustus	Literature review
230	Arthropoda	Arachnida	Araneae	Thomisidae	Tibellus	Tibellus oblongus	Literature review
231	Arthropoda	Arachnida	Araneae	Thomisidae	Xysticus	Xysticus cristatus	Literature review
232	Arthropoda	Arachnida	Araneae	Thomisidae	Xysticus	Xysticus kochi	Literature review
233	Arthropoda	Arachnida	Araneae	Thomisidae	Xysticus	Xysticus viduus	Literature review
234	Arthropoda	Arachnida	Mesostigmata	Ascidae	Arctoseius	Arctoseius magnalis	Literature review
235	Arthropoda	Arachnida	Mesostigmata	Ascidae	Arctoseius	Arctoseius venustulus	Literature review
236	Arthropoda	Arachnida	Mesostigmata	Epicriidae	Epicrius	Epicrius stellatus	Literature review
237	Arthropoda	Arachnida	Mesostigmata	Eviphididae	Eviphis	Eviphis ostrimus	Literature review
238	Arthropoda	Arachnida	Mesostigmata	Pachylaelapidae	Pachylaelaps	Pachylaelaps tesselatus	Literature review
239	Arthropoda	Arachnida	Mesostigmata	Pachylaelapidae	Pachysseius	Pachysseius angustus	Literature review
240	Arthropoda	Arachnida	Mesostigmata	Parasitidae	Parasitus	Parasitus hortivagus	Literature review
241	Arthropoda	Arachnida	Mesostigmata	Parasitidae	Pergamasus	Pergamasus crassipes	Literature review
242	Arthropoda	Arachnida	Mesostigmata	Parasitidae	Pergamasus	Pergamasus misellus	Literature review
243	Arthropoda	Arachnida	Mesostigmata	Parasitidae	Pergamasus	Pergamasus schweizeri	Literature review
244	Arthropoda	Arachnida	Mesostigmata	Polyaspididae	Trachytes	Trachytes aegrota	Literature review
245	Arthropoda	Arachnida	Mesostigmata	Polyaspididae	Trachytes	Trachytes augusta	Literature review
246	Arthropoda	Arachnida	Mesostigmata	Polyaspididae	Trachytes	Trachytes decui	Literature review
247	Arthropoda	Arachnida	Mesostigmata	Polyaspididae	Trachytes	Trachytes hiramatsui	Literature review
248	Arthropoda	Arachnida	Mesostigmata	Polyaspididae	Trachytes	Trachytes hirschmanni	Literature review
249	Arthropoda	Arachnida	Mesostigmata	Polyaspididae	Trachytes	Trachytes irenae	Literature review
250	Arthropoda	Arachnida	Mesostigmata	Polyaspididae	Trachytes	Trachytes pauperior	Literature review
251	Arthropoda	Arachnida	Mesostigmata	Polyaspididae	Trachytes	Trachytes romanica	Literature review
252	Arthropoda	Arachnida	Mesostigmata	Urodiaspididae	Urodiaspis	Urodiaspis tecta	Literature review
253	Arthropoda	Arachnida	Mesostigmata	Uropodidae	Uropoda	Uropoda misella	GBIF only
254	Arthropoda	Arachnida	Mesostigmata	Uropodidae	Uropoda	Uropoda splendida	Literature review
255	Arthropoda	Arachnida	Mesostigmata	Veigaiidae	Veigaia	Veigaia cerva	Literature review
256	Arthropoda	Arachnida	Mesostigmata	Veigaiidae	Veigaia	Veigaia kochi	Literature review
257	Arthropoda	Arachnida	Mesostigmata	Veigaiidae	Veigaia	Veigaia nemorensis	Literature review
258	Arthropoda	Arachnida	Mesostigmata	Veigaiidae	Veigaia	Veigaia propinqua	Literature review
259	Arthropoda	Arachnida	Mesostigmata	Zerconidae	Prozercon	Prozercon sellnicki	Literature review
260	Arthropoda	Arachnida	Mesostigmata	Zerconidae	Prozercon	Prozercon traghardi	Literature review
261	Arthropoda	Arachnida	Mesostigmata	Zerconidae	Zercon	Zercon carpathicus	Literature review
262	Arthropoda	Arachnida	Mesostigmata	Zerconidae	Zercon	Zercon keiseri	Literature review
263	Arthropoda	Arachnida	Mesostigmata	Zerconidae	Zercon	Zercon montanus	Literature review
264	Arthropoda	Arachnida	Mesostigmata	Zerconidae	Zercon	Zercon spatulatus	Literature review
265	Arthropoda	Arachnida	Mesostigmata	Zerconidae	Zercon	Zercon vacuus	Literature review
266	Arthropoda	Arachnida	Opiliones	Nemastomatidae	Carinostoma	Carinostoma elegans	Literature review
267	Arthropoda	Arachnida	Opiliones	Nemastomatidae	Mitostoma	Mitostoma chrysomelas	Literature review
268	Arthropoda	Arachnida	Opiliones	Nemastomatidae	Mitostoma	Mitostoma romanicus	Literature review
269	Arthropoda	Arachnida	Opiliones	Nemastomatidae	Nemastoma	Nemastoma bimaculatum	Literature review
270	Arthropoda	Arachnida	Opiliones	Nemastomatidae	Paranemastoma	Paranemastoma kochi	Literature review
271	Arthropoda	Arachnida	Opiliones	Nemastomatidae	Paranemastoma	Paranemastoma sillii	Literature review
272	Arthropoda	Arachnida	Opiliones	Phalangiidae	Egeanus	Egeanus convexus	Literature review
273	Arthropoda	Arachnida	Opiliones	Phalangiidae	Lacinius	Lacinius epiphiatus	Literature review
274	Arthropoda	Arachnida	Opiliones	Phalangiidae	Leiobunum	Leiobunum rupestre	Literature review
275	Arthropoda	Arachnida	Opiliones	Phalangiidae	Mitopus	Mitopus morio	Literature review
276	Arthropoda	Arachnida	Opiliones	Phalangiidae	Oligolophus	Oligolophus tridens	Literature review
277	Arthropoda	Arachnida	Opiliones	Phalangiidae	Platybunus	Platybunus cirdeii	Literature review
278	Arthropoda	Arachnida	Opiliones	Sclerosomatidae	Gyas	Gyas titanus	Literature review
279	Arthropoda	Arachnida	Opiliones	Sclerosomatidae	Leiobunum	Leiobunum gracile	Literature review
280	Arthropoda	Arachnida	Opiliones	Trogulidae	Trogulus	Trogulus nepaeformis	Literature review
281	Arthropoda	Arachnida	Pseudoscorpiones	Atemnidae	Diplotemnus	Diplotemnus balcanicus	Literature review
282	Arthropoda	Arachnida	Pseudoscorpiones	Chthoniidae	Chthonius	Chthonius heterodactylus	Literature review
283	Arthropoda	Arachnida	Pseudoscorpiones	Neobisiidae	Neobisium	Neobisium crassifemoratum	Literature review
284	Arthropoda	Arachnida	Pseudoscorpiones	Neobisiidae	Neobisium	Neobisium fuscimanum	Literature review
285	Arthropoda	Arachnida	Pseudoscorpiones	Neobisiidae	Roncus	Roncus transsilvanicus	Literature review
286	Arthropoda	Arachnida	Sarcoptiformes	Achipteriidae	Achipteria	Achipteria coleoptrata	Literature review
287	Arthropoda	Arachnida	Sarcoptiformes	Achipteriidae	Achipteria	Achipteria nitens	Literature review
288	Arthropoda	Arachnida	Sarcoptiformes	Achipteriidae	Parachipteria	Parachipteria coleoptrata	Literature review
289	Arthropoda	Arachnida	Sarcoptiformes	Achipteriidae	Parachipteria	Parachipteria nitens	Literature review
290	Arthropoda	Arachnida	Sarcoptiformes	Achipteriidae	Parachipteria	Parachipteria punctata	Literature review
291	Arthropoda	Arachnida	Sarcoptiformes	Achipteriidae	Parachipteria	Parachipteria willmanni	Literature review
292	Arthropoda	Arachnida	Sarcoptiformes	Carabodidae	Carabodes	Carabodes areolatus	Literature review
293	Arthropoda	Arachnida	Sarcoptiformes	Carabodidae	Carabodes	Carabodes femoralis	Literature review
294	Arthropoda	Arachnida	Sarcoptiformes	Carabodidae	Carabodes	Carabodes labyrinthicus	Literature review
295	Arthropoda	Arachnida	Sarcoptiformes	Carabodidae	Carabodes	Carabodes minusculus	Literature review
296	Arthropoda	Arachnida	Sarcoptiformes	Cepheidae	Conoppia	Conoppia microptera	Literature review
297	Arthropoda	Arachnida	Sarcoptiformes	Cepheusidae	Cepheus	Cepheus latus	Literature review
298	Arthropoda	Arachnida	Sarcoptiformes	Cepheusidae	Tritegeus	Tritegeus bisulcatus	Literature review
299	Arthropoda	Arachnida	Sarcoptiformes	Ceratozetidae	Ceratozes	Ceratozes furcatus	Literature review
300	Arthropoda	Arachnida	Sarcoptiformes	Ceratozetidae	Ceratozes	Ceratozes gracilis	Literature review
301	Arthropoda	Arachnida	Sarcoptiformes	Ceratozetidae	Ceratozes	Ceratozes thienemannia	Literature review
302	Arthropoda	Arachnida	Sarcoptiformes	Ceratozetidae	Ceratozetes	Ceratozetes fusiger	Literature review
303	Arthropoda	Arachnida	Sarcoptiformes	Ceratozetidae	Edwarzetes	Edwarzetes edwardsii	Literature review
304	Arthropoda	Arachnida	Sarcoptiformes	Ceratozetidae	Fuscozetes	Fuscozetes fuscipes	Literature review
305	Arthropoda	Arachnida	Sarcoptiformes	Ceratozetidae	Fuscozetes	Fuscozetes setosus	Literature review
306	Arthropoda	Arachnida	Sarcoptiformes	Ceratozetidae	Hipozetes	Hipozetes bulgaricus	Literature review
307	Arthropoda	Arachnida	Sarcoptiformes	Ceratozetidae	Melanozetes	Melanozetes meridianus	Literature review
308	Arthropoda	Arachnida	Sarcoptiformes	Ceratozetidae	Melanozetes	Melanozetes mollicomus	Literature review
309	Arthropoda	Arachnida	Sarcoptiformes	Ceratozetidae	Sphaerozetes	Sphaerozetes arcticus	Literature review
310	Arthropoda	Arachnida	Sarcoptiformes	Ceratozetidae	Sphaerozetes	Sphaerozetes orbicularis	Literature review
311	Arthropoda	Arachnida	Sarcoptiformes	Ceratozetidae	Sphaerozetes	Sphaerozetes piriformis	Literature review
312	Arthropoda	Arachnida	Sarcoptiformes	Ceratozetidae	Trichoribates	Trichoribates numerosus	Literature review
313	Arthropoda	Arachnida	Sarcoptiformes	Chamobatidae	Chamobates	Chamobates cuspidatus	Literature review
314	Arthropoda	Arachnida	Sarcoptiformes	Chamobatidae	Chamobates	Chamobates spinosus	Literature review
315	Arthropoda	Arachnida	Sarcoptiformes	Chamobatidae	Chamobates	Chamobates voigtsi	Literature review
316	Arthropoda	Arachnida	Sarcoptiformes	Cosmochthoniidae	Cosmochthonius	Cosmochthonius lanatus	Literature review
317	Arthropoda	Arachnida	Sarcoptiformes	Crotoniidae	Heminothrus	Heminothrus peltifer	Literature review
318	Arthropoda	Arachnida	Sarcoptiformes	Damaeidae	Belba	Belba corynopus	Literature review
319	Arthropoda	Arachnida	Sarcoptiformes	Damaeidae	Belba	Belba pullverulenta	Literature review
320	Arthropoda	Arachnida	Sarcoptiformes	Damaeidae	Epidamaeus	Epidamaeus flexispinosus	Literature review
321	Arthropoda	Arachnida	Sarcoptiformes	Damaeidae	Metabelba	Metabelba pseudoitalica	Literature review
322	Arthropoda	Arachnida	Sarcoptiformes	Damaeidae	Metabelba	Metabelba rodopeia	Literature review
323	Arthropoda	Arachnida	Sarcoptiformes	Damaeolidae	Damaeolus	Damaeolus asperatus	Literature review
324	Arthropoda	Arachnida	Sarcoptiformes	Eremaeidae	Eremaeus	Eremaeus hepaticus	Literature review
325	Arthropoda	Arachnida	Sarcoptiformes	Eremaeidae	Eremaeus	Eremaeus oblongus	Literature review
326	Arthropoda	Arachnida	Sarcoptiformes	Euphthiracaridae	Euphthiracarus	Euphthiracarus antipai	Literature review
327	Arthropoda	Arachnida	Sarcoptiformes	Euphthiracaridae	Euphthiracarus	Euphthiracarus monodactilus	Literature review
328	Arthropoda	Arachnida	Sarcoptiformes	Galumnidae	Galumna	Galumna flagelata	Literature review
329	Arthropoda	Arachnida	Sarcoptiformes	Galumnidae	Galumna	Galumna longiplumus	Literature review
330	Arthropoda	Arachnida	Sarcoptiformes	Galumnidae	Pergalumna	Pergalumna myrmophyllus	Literature review
331	Arthropoda	Arachnida	Sarcoptiformes	Hermanniidae	Hermannia	Hermannia gibba	Literature review
332	Arthropoda	Arachnida	Sarcoptiformes	Liacaridae	Adoristes	Adoristes ovatus	Literature review
333	Arthropoda	Arachnida	Sarcoptiformes	Liacaridae	Liacarus	Liacarus coracinus	Literature review
334	Arthropoda	Arachnida	Sarcoptiformes	Liacaridae	Xemillus	Xemillus clipeator	Literature review
335	Arthropoda	Arachnida	Sarcoptiformes	Metrioppiidae	Ceratoppia	Ceratoppia bipillis	Literature review
336	Arthropoda	Arachnida	Sarcoptiformes	Metrioppiidae	Ceratoppia	Ceratoppia quadridentata	Literature review
337	Arthropoda	Arachnida	Sarcoptiformes	Mycobatidae	Minunthozetes	Minunthozetes tarmani	Literature review
338	Arthropoda	Arachnida	Sarcoptiformes	Mycobatidae	Punctoribates	Punctoribates hexagonus	Literature review
339	Arthropoda	Arachnida	Sarcoptiformes	Mycobatidae	Punctoribates	Punctoribates punctum	Literature review
340	Arthropoda	Arachnida	Sarcoptiformes	Nothridae	Nothrus	Nothrus palustris	Literature review
341	Arthropoda	Arachnida	Sarcoptiformes	Oppiidae	Berniniella	Berniniella bicarinata	Literature review
342	Arthropoda	Arachnida	Sarcoptiformes	Oppiidae	Dissorhina	Dissorhina ornata	Literature review
343	Arthropoda	Arachnida	Sarcoptiformes	Oppiidae	Lauroppia	Lauroppia falax	Literature review
344	Arthropoda	Arachnida	Sarcoptiformes	Oppiidae	Lauroppia	Lauroppia falcata	Literature review
345	Arthropoda	Arachnida	Sarcoptiformes	Oppiidae	Medioppia	Medioppia obsoleta	Literature review
346	Arthropoda	Arachnida	Sarcoptiformes	Oppiidae	Multioppia	Multioppia carpatica	Literature review
347	Arthropoda	Arachnida	Sarcoptiformes	Oppiidae	Neotrichoppia	Neotrichoppia getica	Literature review
348	Arthropoda	Arachnida	Sarcoptiformes	Oppiidae	Oppia	Oppia bicarinata	Literature review
349	Arthropoda	Arachnida	Sarcoptiformes	Oppiidae	Oppia	Oppia maritima	Literature review
350	Arthropoda	Arachnida	Sarcoptiformes	Oppiidae	Oppia	Oppia ornata	Literature review
351	Arthropoda	Arachnida	Sarcoptiformes	Oppiidae	Oppia	Oppia subpectinata	Literature review
352	Arthropoda	Arachnida	Sarcoptiformes	Oppiidae	Oppia	Oppia unicarinata	Literature review
353	Arthropoda	Arachnida	Sarcoptiformes	Oppiidae	Oppiella	Oppiella nova	Literature review
354	Arthropoda	Arachnida	Sarcoptiformes	Oppiidae	Ramusella	Ramusella insculpta	Literature review
355	Arthropoda	Arachnida	Sarcoptiformes	Oribatellidae	Oribatella	Oribatella calcarata	Literature review
356	Arthropoda	Arachnida	Sarcoptiformes	Oribatellidae	Oribatella	Oribatella dudichi	Literature review
357	Arthropoda	Arachnida	Sarcoptiformes	Oribatellidae	Oribatella	Oribatella foliata	Literature review
358	Arthropoda	Arachnida	Sarcoptiformes	Oribatellidae	Oribatella	Oribatella hungarica	Literature review
359	Arthropoda	Arachnida	Sarcoptiformes	Oribatellidae	Oribatella	Oribatella meridionalis	Literature review
360	Arthropoda	Arachnida	Sarcoptiformes	Oribatellidae	Oribatella	Oribatella ornata	Literature review
361	Arthropoda	Arachnida	Sarcoptiformes	Oribatellidae	Oribatella	Oribatella quadricornuta	Literature review
362	Arthropoda	Arachnida	Sarcoptiformes	Oribatulidae	Eporibatula	Eporibatula rauschensis	Literature review
363	Arthropoda	Arachnida	Sarcoptiformes	Oribatulidae	Euscheloribates	Euscheloribates samsinaki	Literature review
364	Arthropoda	Arachnida	Sarcoptiformes	Oribatulidae	Liebstadia	Liebstadia similis	Literature review
365	Arthropoda	Arachnida	Sarcoptiformes	Oribatulidae	Oribatula	Oribatula tibialis	Literature review
366	Arthropoda	Arachnida	Sarcoptiformes	Oribatulidae	Scheloribates	Scheloribates confundatus	Literature review
367	Arthropoda	Arachnida	Sarcoptiformes	Oribatulidae	Scheloribates	Scheloribates latipes	Literature review
368	Arthropoda	Arachnida	Sarcoptiformes	Oribatulidae	Scheloribates	Scheloribates pallidus	Literature review
369	Arthropoda	Arachnida	Sarcoptiformes	Oribatulidae	Zygoribatulla	Zygoribatulla conexa	Literature review
370	Arthropoda	Arachnida	Sarcoptiformes	Oribotritiidae	Oribotritia	Oribotritia storkani	Literature review
371	Arthropoda	Arachnida	Sarcoptiformes	Pelopiidae	Eupelops	Eupelops duplex	Literature review
372	Arthropoda	Arachnida	Sarcoptiformes	Pelopiidae	Eupelops	Eupelops geminus	Literature review
373	Arthropoda	Arachnida	Sarcoptiformes	Pelopiidae	Eupelops	Eupelops ocultus	Literature review
374	Arthropoda	Arachnida	Sarcoptiformes	Pelopiidae	Eupelops	Eupelops subuliger	Literature review
375	Arthropoda	Arachnida	Sarcoptiformes	Phthiracaridae	Archiphthiracarus	Archiphthiracarus crinitosimilis	Literature review
376	Arthropoda	Arachnida	Sarcoptiformes	Phthiracaridae	Phthiracarus	Phthiracarus anonimus	Literature review
377	Arthropoda	Arachnida	Sarcoptiformes	Phthiracaridae	Phthiracarus	Phthiracarus bryobius	GBIF only
378	Arthropoda	Arachnida	Sarcoptiformes	Phthiracaridae	Phthiracarus	Phthiracarus dubinini	Literature review
379	Arthropoda	Arachnida	Sarcoptiformes	Phthiracaridae	Phthiracarus	Phthiracarus globosus	Literature review
380	Arthropoda	Arachnida	Sarcoptiformes	Phthiracaridae	Phthiracarus	Phthiracarus laevigatus	GBIF only
381	Arthropoda	Arachnida	Sarcoptiformes	Phthiracaridae	Phthiracarus	Phthiracarus pallidus	Literature review
382	Arthropoda	Arachnida	Sarcoptiformes	Phthiracaridae	Phthiracarus	Phthiracarus piger	Literature review
383	Arthropoda	Arachnida	Sarcoptiformes	Phthiracaridae	Steganacarus	Steganacarus striculus	Literature review
384	Arthropoda	Arachnida	Sarcoptiformes	Quadroppiidae	Quadroppia	Quadroppia quadricarinata	Literature review
385	Arthropoda	Arachnida	Sarcoptiformes	Suctobelbidae	Suctobelba	Suctobelba trigona	Literature review
386	Arthropoda	Arachnida	Sarcoptiformes	Suctobelbidae	Suctobelbella	Suctobelbella nasalis	Literature review
387	Arthropoda	Arachnida	Sarcoptiformes	Suctobelbidae	Suctobelbella	Suctobelbella subtrigona	Literature review
388	Arthropoda	Arachnida	Sarcoptiformes	Suctobelbidae	Suctobelbella	Suctobelbella vera	Literature review
389	Arthropoda	Arachnida	Sarcoptiformes	Tectocepheidae	Tectocephaeus	Tectocephaeus velatus	Literature review
390	Arthropoda	Arachnida	Sarcoptiformes	Tegoribatidae	Lepidozetes	Lepidozetes singularis	Literature review
391	Arthropoda	Arachnida	Trombidiformes	Arrenuridae	Arrenurus	Arrenurus zachariasi	Literature review
392	Arthropoda	Arachnida	Trombidiformes	Feltriidae	Feltria	Feltria armata	Literature review
393	Arthropoda	Arachnida	Trombidiformes	Feltriidae	Feltria	Feltria minuta	Literature review
394	Arthropoda	Arachnida	Trombidiformes	Feltriidae	Feltria	Feltria rubra	Literature review
395	Arthropoda	Arachnida	Trombidiformes	Feltriidae	Feltria	Feltria setigera	Literature review
396	Arthropoda	Arachnida	Trombidiformes	Feltriidae	Feltria	Feltria zschokkei	Literature review
397	Arthropoda	Arachnida	Trombidiformes	Hydryphantidae	Panisus	Panisus michaeli	Literature review
398	Arthropoda	Arachnida	Trombidiformes	Hydryphantidae	Thyas	Thyas palustris	Literature review
399	Arthropoda	Arachnida	Trombidiformes	Hydryphantidae	Zschokkea	Zschokkea oblonga	Literature review
400	Arthropoda	Arachnida	Trombidiformes	Hygrobatidae	Atractides	Atractides gibberipalpis	Literature review
401	Arthropoda	Arachnida	Trombidiformes	Hygrobatidae	Atractides	Atractides loricatus	Literature review
402	Arthropoda	Arachnida	Trombidiformes	Hygrobatidae	Hygrobates	Hygrobates calliger	Literature review
403	Arthropoda	Arachnida	Trombidiformes	Hygrobatidae	Hygrobates	Hygrobates foreli	Literature review
404	Arthropoda	Arachnida	Trombidiformes	Hygrobatidae	Hygrobates	Hygrobates norvegicus	Literature review
405	Arthropoda	Arachnida	Trombidiformes	Lebertiidae	Lebertia	Lebertia dubia	Literature review
406	Arthropoda	Arachnida	Trombidiformes	Lebertiidae	Lebertia	Lebertia glabra	Literature review
407	Arthropoda	Arachnida	Trombidiformes	Lebertiidae	Lebertia	Lebertia tuberosa	Literature review
408	Arthropoda	Arachnida	Trombidiformes	Limnesiidae	Limnesia	Limnesia koenikei	Literature review
409	Arthropoda	Arachnida	Trombidiformes	Pionidae	Pionocercus	Pionocercus leuckarti	Literature review
410	Arthropoda	Arachnida	Trombidiformes	Sperchontidae	Sperchon	Sperchon brevirostris	Literature review
411	Arthropoda	Arachnida	Trombidiformes	Sperchontidae	Sperchon	Sperchon mutilus	Literature review
412	Arthropoda	Arachnida	Trombidiformes	Sperchontidae	Sperchon	Sperchon squamosus	Literature review
413	Arthropoda	Arachnida	Trombidiformes	Sperchontidae	Sperchon	Sperchon thienemanni	Literature review
414	Arthropoda	Arachnida	Trombidiformes	Sperchontidae	Sperchonopsis	Sperchonopsis verrucosa	Literature review
415	Arthropoda	Arachnida	Trombidiformes	Torrenticolidae	Lebertia	Lebertia sp.	Literature review
416	Arthropoda	Arachnida	Trombidiformes	Trombidiidae	Microtrombidium	Microtrombidium sucidum	Literature review
417	Arthropoda	Arachnida	Trombidiformes	Trombidiidae	Teresothrombium	Teresothrombium pygiacum	Literature review
418	Arthropoda	Branchiopoda	Anostraca	Branchinectidae	Branchinecta	Branchinecta orientalis	Literature review
419	Arthropoda	Branchiopoda	Anostraca	Chirocephalidae	Chirocephalus	Chirocephalus diaphanus	Literature review
420	Arthropoda	Branchiopoda	Diplostraca	Chydoridae	Alona	Alona affinis	Literature review
421	Arthropoda	Branchiopoda	Diplostraca	Chydoridae	Alona	Alona quadrangularis	Literature review
422	Arthropoda	Branchiopoda	Diplostraca	Chydoridae	Biapertura	Biapertura affinis	Literature review
423	Arthropoda	Branchiopoda	Diplostraca	Chydoridae	Chydorus	Chydorus ovalis	Literature review
424	Arthropoda	Branchiopoda	Diplostraca	Chydoridae	Chydorus	Chydorus sphaericus	Literature review
425	Arthropoda	Branchiopoda	Diplostraca	Daphniidae	Daphnia	Daphnia longispina	Literature review
426	Arthropoda	Branchiopoda	Diplostraca	Daphniidae	Daphnia	Daphnia magna	Literature review
427	Arthropoda	Branchiopoda	Diplostraca	Daphniidae	Daphnia	Daphnia obtusa	Literature review
428	Arthropoda	Chilopoda	Geophilomorpha	Geophilidae	Clinopodes	Clinopodes linearis	Literature review
429	Arthropoda	Chilopoda	Geophilomorpha	Geophilidae	Clinopodes	Clinopodes porosus	Literature review
430	Arthropoda	Chilopoda	Geophilomorpha	Geophilidae	Clinopodes	Clinopodes rodnaensis	Literature review
431	Arthropoda	Chilopoda	Geophilomorpha	Geophilidae	Pachymerium	Pachymerium ferrugineum	Literature review
432	Arthropoda	Chilopoda	Geophilomorpha	Geophilidae	Pachymerium	Pachymerium folkmanovae	Literature review
433	Arthropoda	Chilopoda	Geophilomorpha	Geophilidae	Pachymerium	Pachymerium tristanicum	Literature review
434	Arthropoda	Chilopoda	Geophilomorpha	Geophilidae	Strigamia	Strigamia acuminata	Literature review
435	Arthropoda	Chilopoda	Geophilomorpha	Geophilidae	Strigamia	Strigamia crassipes	Literature review
436	Arthropoda	Chilopoda	Geophilomorpha	Geophilidae	Strigamia	Strigamia crinita	Literature review
437	Arthropoda	Chilopoda	Geophilomorpha	Geophilidae	Strigamia	Strigamia engadina	Literature review
438	Arthropoda	Chilopoda	Geophilomorpha	Geophilidae	Strigamia	Strigamia lutea	Literature review
439	Arthropoda	Chilopoda	Geophilomorpha	Geophilidae	Strigamia	Strigamia paucipora	Literature review
440	Arthropoda	Chilopoda	Geophilomorpha	Geophilidae	Strigamia	Strigamia transsylvanica	Literature review
441	Arthropoda	Chilopoda	Geophilomorpha	Mecistocephalidae	Dicellophilus	Dicellophilus carniolensis	Literature review
442	Arthropoda	Chilopoda	Lithobiomorpha	Lithobiidae	Harpolithobius	Harpolithobius anodus	Literature review
443	Arthropoda	Chilopoda	Lithobiomorpha	Lithobiidae	Lithobius	Lithobius cyrtopus	Literature review
444	Arthropoda	Chilopoda	Lithobiomorpha	Lithobiidae	Lithobius	Lithobius erythrocephalus	Literature review
445	Arthropoda	Chilopoda	Lithobiomorpha	Lithobiidae	Lithobius	Lithobius fortificatus	Literature review
446	Arthropoda	Chilopoda	Lithobiomorpha	Lithobiidae	Lithobius	Lithobius lapidicola	Literature review
447	Arthropoda	Chilopoda	Lithobiomorpha	Lithobiidae	Lithobius	Lithobius lucifugus	Literature review
448	Arthropoda	Chilopoda	Lithobiomorpha	Lithobiidae	Lithobius	Lithobius melanops	Literature review
449	Arthropoda	Chilopoda	Lithobiomorpha	Lithobiidae	Lithobius	Lithobius mutabilis	Literature review
450	Arthropoda	Chilopoda	Lithobiomorpha	Lithobiidae	Lithobius	Lithobius muticus	Literature review
451	Arthropoda	Chilopoda	Lithobiomorpha	Lithobiidae	Lithobius	Lithobius nigrifrons	Literature review
452	Arthropoda	Chilopoda	Lithobiomorpha	Lithobiidae	Lithobius	Lithobius nodulipes	Literature review
453	Arthropoda	Chilopoda	Lithobiomorpha	Lithobiidae	Lithobius	Lithobius pelidnus	Literature review
454	Arthropoda	Chilopoda	Lithobiomorpha	Lithobiidae	Lithobius	Lithobius piceus	Literature review
455	Arthropoda	Chilopoda	Lithobiomorpha	Lithobiidae	Monotarsobius	Monotarsobius burzenlandicus	Literature review
456	Arthropoda	Chilopoda	Lithobiomorpha	Lithobiidae	Monotarsobius	Monotarsobius pustulatus	Literature review
457	Arthropoda	Chilopoda	Scolopendromorpha	Cryptopidae	Cryptops	Cryptops anomalans	Literature review
458	Arthropoda	Chilopoda	Scolopendromorpha	Cryptopidae	Cryptops	Cryptops croaticus	Literature review
459	Arthropoda	Chilopoda	Scolopendromorpha	Cryptopidae	Cryptops	Cryptops hortensis	Literature review
460	Arthropoda	Chilopoda	Scolopendromorpha	Cryptopidae	Cryptops	Cryptops parisi	Literature review
461	Arthropoda	Collembola	Entomobryomorpha	Entomobryidae	Entomobrya	Entomobrya lanuginosa	Literature review
462	Arthropoda	Collembola	Entomobryomorpha	Entomobryidae	Entomobrya	Entomobrya nivalis	Literature review
463	Arthropoda	Collembola	Entomobryomorpha	Entomobryidae	Lepidocyrtus	Lepidocyrtus curvicollis	Literature review
464	Arthropoda	Collembola	Entomobryomorpha	Entomobryidae	Lepidocyrtus	Lepidocyrtus cyaneus	Literature review
465	Arthropoda	Collembola	Entomobryomorpha	Entomobryidae	Lepidocyrtus	Lepidocyrtus lanuginosus	Literature review
466	Arthropoda	Collembola	Entomobryomorpha	Entomobryidae	Lepidocyrtus	Lepidocyrtus lignorum	Literature review
467	Arthropoda	Collembola	Entomobryomorpha	Entomobryidae	Lepidocyrtus	Lepidocyrtus ruber	Literature review
468	Arthropoda	Collembola	Entomobryomorpha	Isotomidae	Desoria	Desoria nivalis	Literature review
469	Arthropoda	Collembola	Entomobryomorpha	Isotomidae	Desoria	Desoria olivacea	Literature review
470	Arthropoda	Collembola	Entomobryomorpha	Isotomidae	Desoria	Desoria pseudomaritima	Literature review
471	Arthropoda	Collembola	Entomobryomorpha	Isotomidae	Folsomia	Folsomia alpina	Literature review
472	Arthropoda	Collembola	Entomobryomorpha	Isotomidae	Folsomia	Folsomia diplophtalma	Literature review
473	Arthropoda	Collembola	Entomobryomorpha	Isotomidae	Folsomia	Folsomia inoculata	Literature review
474	Arthropoda	Collembola	Entomobryomorpha	Isotomidae	Folsomia	Folsomia litsteri	Literature review
475	Arthropoda	Collembola	Entomobryomorpha	Isotomidae	Folsomia	Folsomia manolachei	Literature review
476	Arthropoda	Collembola	Entomobryomorpha	Isotomidae	Folsomia	Folsomia multiseta	Literature review
477	Arthropoda	Collembola	Entomobryomorpha	Isotomidae	Folsomia	Folsomia penicula	Literature review
478	Arthropoda	Collembola	Entomobryomorpha	Isotomidae	Folsomia	Folsomia quadrioculata	Literature review
479	Arthropoda	Collembola	Entomobryomorpha	Isotomidae	Folsomia	Folsomia sensibilis	Literature review
480	Arthropoda	Collembola	Entomobryomorpha	Isotomidae	Folsonia	Folsonia quadriocellata	Literature review
481	Arthropoda	Collembola	Entomobryomorpha	Isotomidae	Hydroisotoma	Hydroisotoma schafferi	Literature review
482	Arthropoda	Collembola	Entomobryomorpha	Isotomidae	Isotoma	Isotoma viridis	Literature review
483	Arthropoda	Collembola	Entomobryomorpha	Isotomidae	Isotomiella	Isotomiella minor	Literature review
484	Arthropoda	Collembola	Entomobryomorpha	Isotomidae	Isotomurus	Isotomurus paliceps	Literature review
485	Arthropoda	Collembola	Entomobryomorpha	Isotomidae	Proisotoma	Proisotoma minuta	Literature review
486	Arthropoda	Collembola	Entomobryomorpha	Isotomidae	Proisotoma	Proisotoma notabilis	Literature review
487	Arthropoda	Collembola	Entomobryomorpha	Isotomidae	Pseudanurophorus	Pseudanurophorus binoculatus	Literature review
488	Arthropoda	Collembola	Entomobryomorpha	Isotomidae	Pseudisotoma	Pseudisotoma monochaeta	Literature review
489	Arthropoda	Collembola	Entomobryomorpha	Isotomidae	Pseudisotoma	Pseudisotoma sensibilis	Literature review
490	Arthropoda	Collembola	Entomobryomorpha	Isotomidae	Pseudisotoma	Pseudisotoma violaceea	Literature review
491	Arthropoda	Collembola	Entomobryomorpha	Isotomidae	Vertagopus	Vertagopus violacea	Literature review
492	Arthropoda	Collembola	Entomobryomorpha	Isotomidae	Vertogopus	Vertogopus cinerea	Literature review
493	Arthropoda	Collembola	Entomobryomorpha	Oncopoduridae	Oncopodura	Oncopodura crassicornis	Literature review
494	Arthropoda	Collembola	Entomobryomorpha	Orchesellidae	Orchesella	Orchesella carpatica	Literature review
495	Arthropoda	Collembola	Entomobryomorpha	Orchesellidae	Orchesella	Orchesella spectabilis	Literature review
496	Arthropoda	Collembola	Entomobryomorpha	Tomoceridae	Tomocerus	Tomocerus baudoti	Literature review
497	Arthropoda	Collembola	Entomobryomorpha	Tomoceridae	Tomocerus	Tomocerus longicornis	Literature review
498	Arthropoda	Collembola	Entomobryomorpha	Tomoceridae	Tomocerus	Tomocerus minutus	Literature review
499	Arthropoda	Collembola	Neelipleona	Neelidae	Megalothorax	Megalothorax minimus	Literature review
500	Arthropoda	Collembola	Poduromorpha	Brachystomellidae	Brachystomella	Brachystomella parvula	Literature review
501	Arthropoda	Collembola	Poduromorpha	Hypogastruridae	Hypogastrura	Hypogastrura armata	Literature review
502	Arthropoda	Collembola	Poduromorpha	Hypogastruridae	Hypogastrura	Hypogastrura denticulata	Literature review
503	Arthropoda	Collembola	Poduromorpha	Hypogastruridae	Hypogastrura	Hypogastrura luteospina	Literature review
504	Arthropoda	Collembola	Poduromorpha	Hypogastruridae	Hypogastrura	Hypogastrura parva	Literature review
505	Arthropoda	Collembola	Poduromorpha	Hypogastruridae	Hypogastrura	Hypogastrura succinea	Literature review
506	Arthropoda	Collembola	Poduromorpha	Hypogastruridae	Hypogastrura	Hypogastrura tullbergi	Literature review
507	Arthropoda	Collembola	Poduromorpha	Hypogastruridae	Triacanthella	Triacanthella perfecta	Literature review
508	Arthropoda	Collembola	Poduromorpha	Hypogastruridae	Willemia	Willemia anophtalma	Literature review
509	Arthropoda	Collembola	Poduromorpha	Hypogastruridae	Willemia	Willemia aspinata	Literature review
510	Arthropoda	Collembola	Poduromorpha	Hypogastruridae	Willemia	Willemia scandinavica	Literature review
511	Arthropoda	Collembola	Poduromorpha	Hypogastruridae	Xenylla	Xenylla sp.	Literature review
512	Arthropoda	Collembola	Poduromorpha	Neanuridae	Deutonura	Deutonura conjuncta	Literature review
513	Arthropoda	Collembola	Poduromorpha	Neanuridae	Friesea	Friesea claviseta	Literature review
514	Arthropoda	Collembola	Poduromorpha	Neanuridae	Friesea	Friesea mirabilis	Literature review
515	Arthropoda	Collembola	Poduromorpha	Neanuridae	Micranurida	Micranurida hasai	Literature review
516	Arthropoda	Collembola	Poduromorpha	Neanuridae	Micranurida	Micranurida pygmaea	Literature review
517	Arthropoda	Collembola	Poduromorpha	Neanuridae	Micranurida	Micranurida retezatica	Literature review
518	Arthropoda	Collembola	Poduromorpha	Neanuridae	Neanura	Neanura muscorum	Literature review
519	Arthropoda	Collembola	Poduromorpha	Neanuridae	Pseudachorutella	Pseudachorutella asigillatus	Literature review
520	Arthropoda	Collembola	Poduromorpha	Neanuridae	Pseudachorutes	Pseudachorutes palmiensis	Literature review
521	Arthropoda	Collembola	Poduromorpha	Neanuridae	Pseudachorutes	Pseudachorutes parvulus	Literature review
522	Arthropoda	Collembola	Poduromorpha	Neanuridae	Pseudachorutes	Pseudachorutes subcressus	Literature review
523	Arthropoda	Collembola	Poduromorpha	Odontellidae	Superodontella	Superodontella empodialis	Literature review
524	Arthropoda	Collembola	Poduromorpha	Odontellidae	Superodontella	Superodontella pseudolamillifera	Literature review
525	Arthropoda	Collembola	Poduromorpha	Onychiuridae	Heteraphorura	Heteraphorura variotuberculatus	Literature review
526	Arthropoda	Collembola	Poduromorpha	Onychiuridae	Hymenaphorura	Hymenaphorura sibiricus	Literature review
527	Arthropoda	Collembola	Poduromorpha	Onychiuridae	Onychiuroides	Onychiuroides subgranulosus	Literature review
528	Arthropoda	Collembola	Poduromorpha	Onychiuridae	Onychiurus	Onychiurus absoloni	Literature review
529	Arthropoda	Collembola	Poduromorpha	Onychiuridae	Onychiurus	Onychiurus carpatica	Literature review
530	Arthropoda	Collembola	Poduromorpha	Onychiuridae	Onychiurus	Onychiurus multiperforatus	Literature review
531	Arthropoda	Collembola	Poduromorpha	Onychiuridae	Orthonychiurus	Orthonychiurus rectopapillatus	Literature review
532	Arthropoda	Collembola	Poduromorpha	Onychiuridae	Orthonychiurus	Orthonychiurus serratotuberculatus	Literature review
533	Arthropoda	Collembola	Poduromorpha	Onychiuridae	Protaphorura	Protaphorura armatus	Literature review
534	Arthropoda	Collembola	Poduromorpha	Onychiuridae	Protaphorura	Protaphorura glebatus	Literature review
535	Arthropoda	Collembola	Poduromorpha	Onychiuridae	Protaphorura	Protaphorura latus	Literature review
536	Arthropoda	Collembola	Poduromorpha	Onychiuridae	Protaphorura	Protaphorura octopunctatus	Literature review
537	Arthropoda	Collembola	Poduromorpha	Onychiuridae	Protaphorura	Protaphorura pannonicus	Literature review
538	Arthropoda	Collembola	Poduromorpha	Onychiuridae	Protaphorura	Protaphorura uliginatus	Literature review
539	Arthropoda	Collembola	Poduromorpha	Onychiuridae	Stenaphorura	Stenaphorura quadrispina	Literature review
540	Arthropoda	Collembola	Poduromorpha	Onychiuridae	Tetrodontophora	Tetrodontophora bielanensis	Literature review
541	Arthropoda	Collembola	Poduromorpha	Tullbergiidae	Karlstejnia	Karlstejnia sp.	Literature review
542	Arthropoda	Collembola	Poduromorpha	Tullbergiidae	Metaphorura	Metaphorura affinis	Literature review
543	Arthropoda	Collembola	Poduromorpha	Tullbergiidae	Metaphorura	Metaphorura krausbaueri	Literature review
544	Arthropoda	Collembola	Symphypleona	Arrhopalitidae	Pygmarrhopalites	Pygmarrhopalites sericus	Literature review
545	Arthropoda	Collembola	Symphypleona	Katiannidae	Sminthurinus	Sminthurinus aureus	Literature review
546	Arthropoda	Collembola	Symphypleona	Sminthuridae	Lipothrix	Lipothrix lubbocki	Literature review
547	Arthropoda	Collembola	Symphypleona	Sminthuridae	Sminthurus	Sminthurus viridis	Literature review
548	Arthropoda	Collembola	Symphypleona	Sminthurididae	Sphaeridia	Sphaeridia pumilis	Literature review
549	Arthropoda	Copepoda	Calanoida	Diaptomidae	Arctodiaptomus	Arctodiaptomus bacillifer	Literature review
550	Arthropoda	Copepoda	Calanoida	Diaptomidae	Mixodiaptomus	Mixodiaptomus tatricus	Literature review
551	Arthropoda	Copepoda	Cyclopoida	Cyclopidae	Acanthocyclops	Acanthocyclops bicuspidatus	Literature review
552	Arthropoda	Copepoda	Cyclopoida	Cyclopidae	Acanthocyclops	Acanthocyclops crassicaudis	Literature review
553	Arthropoda	Copepoda	Cyclopoida	Cyclopidae	Acanthocyclops	Acanthocyclops vernalis	Literature review
554	Arthropoda	Copepoda	Cyclopoida	Cyclopidae	Acanthocyclops	Acanthocyclops viridis	Literature review
555	Arthropoda	Copepoda	Cyclopoida	Cyclopidae	Cyclops	Cyclops rubens	Literature review
556	Arthropoda	Copepoda	Cyclopoida	Cyclopidae	Cyclops	Cyclops scutifer	Literature review
557	Arthropoda	Copepoda	Cyclopoida	Cyclopidae	Eucyclops	Eucyclops serrulatus	Literature review
558	Arthropoda	Copepoda	Cyclopoida	Cyclopidae	Paracyclops	Paracyclops affinis	Literature review
559	Arthropoda	Copepoda	Harpacticoida	Canthocamptidae	Arcticocamptus	Arcticocamptus abnobensis	Literature review
560	Arthropoda	Copepoda	Harpacticoida	Canthocamptidae	Arcticocamptus	Arcticocamptus bryobates	Literature review
561	Arthropoda	Copepoda	Harpacticoida	Canthocamptidae	Arcticocamptus	Arcticocamptus cuspidatus	Literature review
562	Arthropoda	Copepoda	Harpacticoida	Canthocamptidae	Atheyella	Atheyella wierzeiskyi	Literature review
563	Arthropoda	Copepoda	Harpacticoida	Canthocamptidae	Bryocamptus	Bryocamptus echinatus	Literature review
564	Arthropoda	Copepoda	Harpacticoida	Canthocamptidae	Bryocamptus	Bryocamptus zschokkei	Literature review
565	Arthropoda	Copepoda	Harpacticoida	Canthocamptidae	Canthocamptus	Canthocamptus staphylinus	Literature review
566	Arthropoda	Diplopoda	Chordeumatida	Entomobielziidae	Entomobielzia	Entomobielzia getica	Literature review
567	Arthropoda	Diplopoda	Chordeumatida	Mastigophorophyllidae	Mastigophorophyllon	Mastigophorophyllon banarescui	Literature review
568	Arthropoda	Diplopoda	Chordeumatida	Mastigophorophyllidae	Mastigophorophyllon	Mastigophorophyllon carpaticus	Literature review
569	Arthropoda	Diplopoda	Glomerida	Glomeridae	Glomeris	Glomeris connexa	Literature review
570	Arthropoda	Diplopoda	Glomerida	Glomeridae	Glomeris	Glomeris hexasticha	Literature review
571	Arthropoda	Diplopoda	Glomerida	Glomeridae	Trachysphaera	Trachysphaera costata	Literature review
572	Arthropoda	Diplopoda	Julida	Julidae	Allopodoiulus	Allopodoiulus verhoeffi	Literature review
573	Arthropoda	Diplopoda	Julida	Julidae	Chromatoiulus	Chromatoiulus platyurus	Literature review
574	Arthropoda	Diplopoda	Julida	Julidae	Chromatoiulus	Chromatoiulus projectus	Literature review
575	Arthropoda	Diplopoda	Julida	Julidae	Cylindroiulus	Cylindroiulus britannicus	Literature review
576	Arthropoda	Diplopoda	Julida	Julidae	Cylindroiulus	Cylindroiulus luridus	Literature review
577	Arthropoda	Diplopoda	Julida	Julidae	Enantiulus	Enantiulus transsilvanicum	Literature review
578	Arthropoda	Diplopoda	Julida	Julidae	Haplophyllum	Haplophyllum mehely	Literature review
579	Arthropoda	Diplopoda	Julida	Julidae	Leptoiulus	Leptoiulus transsylvanicus	Literature review
580	Arthropoda	Diplopoda	Julida	Julidae	Leptoiulus	Leptoiulus trilobatus	Literature review
581	Arthropoda	Diplopoda	Julida	Julidae	Leptophyllum	Leptophyllum transsilvanicum	Literature review
582	Arthropoda	Diplopoda	Julida	Julidae	Ommatoiulus	Ommatoiulus sabulosus	Literature review
583	Arthropoda	Diplopoda	Julida	Julidae	Omobrachyiulus	Omobrachyiulus platyurum	Literature review
584	Arthropoda	Diplopoda	Julida	Julidae	Omobrachyiulus	Omobrachyiulus projectus dioritanus	Literature review
585	Arthropoda	Diplopoda	Julida	Julidae	Pachyiulus	Pachyiulus hungaricus	GBIF only
586	Arthropoda	Diplopoda	Julida	Julidae	Typhloiulus	Typhloiulus strictus	Literature review
587	Arthropoda	Diplopoda	Julida	Julidae	Unciger	Unciger transsilvanicus	Literature review
588	Arthropoda	Diplopoda	Polydesmida	Paradoxosomatidae	Strongylosoma	Strongylosoma pallides	Literature review
589	Arthropoda	Diplopoda	Polydesmida	Paradoxosomatidae	Strongylosoma	Strongylosoma stigmatosum	Literature review
590	Arthropoda	Diplopoda	Polydesmida	Polydesmidae	Polydesmus	Polydesmus complanatus	Literature review
591	Arthropoda	Diplopoda	Polydesmida	Polydesmidae	Polydesmus	Polydesmus csikii	Literature review
592	Arthropoda	Diplopoda	Polydesmida	Polydesmidae	Polydesmus	Polydesmus montanus	Literature review
593	Arthropoda	Diplopoda	Polydesmida	Polydesmidae	Polydesmus	Polydesmus schaessburgensis	Literature review
594	Arthropoda	Diplopoda	Polydesmida	Polydesmidae	Polydesmus	Polydesmus subscabratus	Literature review
595	Arthropoda	Diplopoda	Polyzoniida	Polyzoniidae	Polyzonium	Polyzonium transsilvanicum	Literature review
596	Arthropoda	Insecta	Coleoptera	Buprestidae	Anthaxia	Anthaxia quadripunctata	Literature review
597	Arthropoda	Insecta	Coleoptera	Byrrhidae	Pedilophorus	Pedilophorus auratus	Literature review
598	Arthropoda	Insecta	Coleoptera	Byrrhidae	Simplocaria	Simplocaria carpathica	Literature review
599	Arthropoda	Insecta	Coleoptera	Byturidae	Byturus	Byturus tomentosus	GBIF only
600	Arthropoda	Insecta	Coleoptera	Cantharidae	Absidia	Absidia pilosa	Literature review
601	Arthropoda	Insecta	Coleoptera	Cantharidae	Cantharis	Cantharis tristis	Literature review
602	Arthropoda	Insecta	Coleoptera	Carabidae	Abax	Abax ater	Literature review
603	Arthropoda	Insecta	Coleoptera	Carabidae	Abax	Abax beckenhaupti	Literature review
604	Arthropoda	Insecta	Coleoptera	Carabidae	Abax	Abax continuus	Literature review
605	Arthropoda	Insecta	Coleoptera	Carabidae	Abax	Abax oblongus	Literature review
606	Arthropoda	Insecta	Coleoptera	Carabidae	Abax	Abax paralellipipedus	Literature review
607	Arthropoda	Insecta	Coleoptera	Carabidae	Abax	Abax paralellus	Literature review
608	Arthropoda	Insecta	Coleoptera	Carabidae	Agonum	Agonum fuliginosum	Literature review
609	Arthropoda	Insecta	Coleoptera	Carabidae	Amara	Amara aenea	Literature review
610	Arthropoda	Insecta	Coleoptera	Carabidae	Amara	Amara erratica	Literature review
611	Arthropoda	Insecta	Coleoptera	Carabidae	Amara	Amara familiaris	Literature review
612	Arthropoda	Insecta	Coleoptera	Carabidae	Amara	Amara fulva	Literature review
613	Arthropoda	Insecta	Coleoptera	Carabidae	Amara	Amara lunicollis	Literature review
614	Arthropoda	Insecta	Coleoptera	Carabidae	Amara	Amara nitida	Literature review
615	Arthropoda	Insecta	Coleoptera	Carabidae	Amara	Amara ovata	Literature review
616	Arthropoda	Insecta	Coleoptera	Carabidae	Amara	Amara tricuspidata	Literature review
617	Arthropoda	Insecta	Coleoptera	Carabidae	Anysodactylus	Anysodactylus signatus	Literature review
618	Arthropoda	Insecta	Coleoptera	Carabidae	Bembidion	Bembidion dentellum	Literature review
619	Arthropoda	Insecta	Coleoptera	Carabidae	Bembidion	Bembidion femoratum	Literature review
620	Arthropoda	Insecta	Coleoptera	Carabidae	Bembidion	Bembidion lunulatum	Literature review
621	Arthropoda	Insecta	Coleoptera	Carabidae	Bembidion	Bembidion punctulatum	Literature review
622	Arthropoda	Insecta	Coleoptera	Carabidae	Bembidion	Bembidion tetracolum	Literature review
623	Arthropoda	Insecta	Coleoptera	Carabidae	Calathus	Calathus micropterus	Literature review
624	Arthropoda	Insecta	Coleoptera	Carabidae	Calathus	Calathus piceus	Literature review
625	Arthropoda	Insecta	Coleoptera	Carabidae	Carabus	Carabus arvensis	Literature review
626	Arthropoda	Insecta	Coleoptera	Carabidae	Carabus	Carabus auronitens	Literature review
627	Arthropoda	Insecta	Coleoptera	Carabidae	Carabus	Carabus cancellatus	Literature review
628	Arthropoda	Insecta	Coleoptera	Carabidae	Carabus	Carabus comptus	Literature review
629	Arthropoda	Insecta	Coleoptera	Carabidae	Carabus	Carabus convexus	Literature review
630	Arthropoda	Insecta	Coleoptera	Carabidae	Carabus	Carabus coriaceus	Literature review
631	Arthropoda	Insecta	Coleoptera	Carabidae	Carabus	Carabus graniger	Literature review
632	Arthropoda	Insecta	Coleoptera	Carabidae	Carabus	Carabus granulatus	Literature review
633	Arthropoda	Insecta	Coleoptera	Carabidae	Carabus	Carabus linnaei	Literature review
634	Arthropoda	Insecta	Coleoptera	Carabidae	Carabus	Carabus linnei	Literature review
635	Arthropoda	Insecta	Coleoptera	Carabidae	Carabus	Carabus marginalis	Literature review
636	Arthropoda	Insecta	Coleoptera	Carabidae	Carabus	Carabus planicollis	Literature review
637	Arthropoda	Insecta	Coleoptera	Carabidae	Carabus	Carabus problematicus	Literature review
638	Arthropoda	Insecta	Coleoptera	Carabidae	Carabus	Carabus scabriusculus	Literature review
639	Arthropoda	Insecta	Coleoptera	Carabidae	Carabus	Carabus silvestris	Literature review
640	Arthropoda	Insecta	Coleoptera	Carabidae	Carabus	Carabus variolosus	Literature review
641	Arthropoda	Insecta	Coleoptera	Carabidae	Carabus	Carabus violaceus	Literature review
642	Arthropoda	Insecta	Coleoptera	Carabidae	Catatbus	Catatbus metallicus	Literature review
643	Arthropoda	Insecta	Coleoptera	Carabidae	Clivina	Clivina fossor	Literature review
644	Arthropoda	Insecta	Coleoptera	Carabidae	Cychrus	Cychrus semigranosus	Literature review
645	Arthropoda	Insecta	Coleoptera	Carabidae	Dromius	Dromius agilis	Literature review
646	Arthropoda	Insecta	Coleoptera	Carabidae	Duvalius	Duvalius budai	Literature review
647	Arthropoda	Insecta	Coleoptera	Carabidae	Duvalius	Duvalius gaali	Literature review
648	Arthropoda	Insecta	Coleoptera	Carabidae	Harpalus	Harpalus melancholicus	Literature review
649	Arthropoda	Insecta	Coleoptera	Carabidae	Leistus	Leistus nitidus	Literature review
650	Arthropoda	Insecta	Coleoptera	Carabidae	Leistus	Leistus piceus	Literature review
651	Arthropoda	Insecta	Coleoptera	Carabidae	Leistus	Leistus rufescens	Literature review
652	Arthropoda	Insecta	Coleoptera	Carabidae	Leistus	Leistus rufomarginatus	Literature review
653	Arthropoda	Insecta	Coleoptera	Carabidae	Leistus	Leistus spinibarbis	Literature review
654	Arthropoda	Insecta	Coleoptera	Carabidae	Licinus	Licinus silphoides	Literature review
655	Arthropoda	Insecta	Coleoptera	Carabidae	Loricera	Loricera pilicornis	Literature review
656	Arthropoda	Insecta	Coleoptera	Carabidae	Molops	Molops alpestris	Literature review
657	Arthropoda	Insecta	Coleoptera	Carabidae	Molops	Molops elatus	Literature review
658	Arthropoda	Insecta	Coleoptera	Carabidae	Molops	Molops piceus	Literature review
659	Arthropoda	Insecta	Coleoptera	Carabidae	Nebria	Nebria brevicollis	Literature review
660	Arthropoda	Insecta	Coleoptera	Carabidae	Nebria	Nebria carpathica	Literature review
661	Arthropoda	Insecta	Coleoptera	Carabidae	Nebria	Nebria syllenhali	Literature review
662	Arthropoda	Insecta	Coleoptera	Carabidae	Nebria	Nebria transsylvanica	Literature review
663	Arthropoda	Insecta	Coleoptera	Carabidae	Notiophilus	Notiophilus biguttatus	Literature review
664	Arthropoda	Insecta	Coleoptera	Carabidae	Notiophilus	Notiophilus germini	Literature review
665	Arthropoda	Insecta	Coleoptera	Carabidae	Notiophilus	Notiophilus palustris	Literature review
666	Arthropoda	Insecta	Coleoptera	Carabidae	Oodes	Oodes helopioides	Literature review
667	Arthropoda	Insecta	Coleoptera	Carabidae	Penetretus	Penetretus rufipennis	Literature review
668	Arthropoda	Insecta	Coleoptera	Carabidae	Platynus	Platynus scrobiculatus	Literature review
669	Arthropoda	Insecta	Coleoptera	Carabidae	Poecilus	Poecilus striatopunctatus	Literature review
670	Arthropoda	Insecta	Coleoptera	Carabidae	Princidium	Princidium bipunctatum	Literature review
671	Arthropoda	Insecta	Coleoptera	Carabidae	Pterostichus	Pterostichus bielzi	Literature review
672	Arthropoda	Insecta	Coleoptera	Carabidae	Pterostichus	Pterostichus brevis	Literature review
673	Arthropoda	Insecta	Coleoptera	Carabidae	Pterostichus	Pterostichus cognatus	Literature review
674	Arthropoda	Insecta	Coleoptera	Carabidae	Pterostichus	Pterostichus findeli	Literature review
675	Arthropoda	Insecta	Coleoptera	Carabidae	Pterostichus	Pterostichus foveolatus	Literature review
676	Arthropoda	Insecta	Coleoptera	Carabidae	Pterostichus	Pterostichus gracilis	Literature review
677	Arthropoda	Insecta	Coleoptera	Carabidae	Pterostichus	Pterostichus jurinei	Literature review
678	Arthropoda	Insecta	Coleoptera	Carabidae	Pterostichus	Pterostichus kokeili	Literature review
679	Arthropoda	Insecta	Coleoptera	Carabidae	Pterostichus	Pterostichus macer	Literature review
680	Arthropoda	Insecta	Coleoptera	Carabidae	Pterostichus	Pterostichus madidus	Literature review
681	Arthropoda	Insecta	Coleoptera	Carabidae	Pterostichus	Pterostichus melanarius	Literature review
682	Arthropoda	Insecta	Coleoptera	Carabidae	Pterostichus	Pterostichus melas	Literature review
683	Arthropoda	Insecta	Coleoptera	Carabidae	Pterostichus	Pterostichus metallicus	Literature review
684	Arthropoda	Insecta	Coleoptera	Carabidae	Pterostichus	Pterostichus morio	Literature review
685	Arthropoda	Insecta	Coleoptera	Carabidae	Pterostichus	Pterostichus muhlfeldii	Literature review
686	Arthropoda	Insecta	Coleoptera	Carabidae	Pterostichus	Pterostichus multipunctatus	Literature review
687	Arthropoda	Insecta	Coleoptera	Carabidae	Pterostichus	Pterostichus niger	Literature review
688	Arthropoda	Insecta	Coleoptera	Carabidae	Pterostichus	Pterostichus oblongopunctatus	Literature review
689	Arthropoda	Insecta	Coleoptera	Carabidae	Pterostichus	Pterostichus ovoideus	Literature review
690	Arthropoda	Insecta	Coleoptera	Carabidae	Pterostichus	Pterostichus panzeri	Literature review
691	Arthropoda	Insecta	Coleoptera	Carabidae	Pterostichus	Pterostichus pilosus	Literature review
692	Arthropoda	Insecta	Coleoptera	Carabidae	Pterostichus	Pterostichus rufitarsis	Literature review
693	Arthropoda	Insecta	Coleoptera	Carabidae	Pterostichus	Pterostichus unctulatus	Literature review
694	Arthropoda	Insecta	Coleoptera	Carabidae	Pterostichus	Pterostichus vulgaris	Literature review
695	Arthropoda	Insecta	Coleoptera	Carabidae	Tapinopterus	Tapinopterus placidus	Literature review
696	Arthropoda	Insecta	Coleoptera	Carabidae	Thalasophilus	Thalasophilus longicornis	Literature review
697	Arthropoda	Insecta	Coleoptera	Carabidae	Trechus	Trechus austriacus	Literature review
698	Arthropoda	Insecta	Coleoptera	Carabidae	Trechus	Trechus banaticus	Literature review
699	Arthropoda	Insecta	Coleoptera	Carabidae	Trechus	Trechus carpaticus	Literature review
700	Arthropoda	Insecta	Coleoptera	Carabidae	Trechus	Trechus latus	Literature review
701	Arthropoda	Insecta	Coleoptera	Carabidae	Trechus	Trechus mallaszianus	GBIF only
702	Arthropoda	Insecta	Coleoptera	Carabidae	Trechus	Trechus quadristriatus	Literature review
703	Arthropoda	Insecta	Coleoptera	Catopidae	Catops	Catops coracinus	Literature review
704	Arthropoda	Insecta	Coleoptera	Catopidae	Catops	Catops nigricans	Literature review
705	Arthropoda	Insecta	Coleoptera	Catopidae	Catops	Catops tristis	Literature review
706	Arthropoda	Insecta	Coleoptera	Catopidae	Choleva	Choleva sturmi	Literature review
707	Arthropoda	Insecta	Coleoptera	Catopidae	Sciodrepoides	Sciodrepoides watsoni	Literature review
708	Arthropoda	Insecta	Coleoptera	Catopidae	Sophrochaeta	Sophrochaeta reitteri	Literature review
709	Arthropoda	Insecta	Coleoptera	Cerambycidae	Acanthoderes	Acanthoderes clavipes	Literature review
710	Arthropoda	Insecta	Coleoptera	Cerambycidae	Agapanthia	Agapanthia villosoviridescens	Literature review
711	Arthropoda	Insecta	Coleoptera	Cerambycidae	Anaglyptus	Anaglyptus mysticus	Literature review
712	Arthropoda	Insecta	Coleoptera	Cerambycidae	Anastrangalia	Anastrangalia sanguinolenta	Literature review
713	Arthropoda	Insecta	Coleoptera	Cerambycidae	Brachyleptura	Brachyleptura maculicornis	Literature review
714	Arthropoda	Insecta	Coleoptera	Cerambycidae	Carilia	Carilia virginea	Literature review
715	Arthropoda	Insecta	Coleoptera	Cerambycidae	Chlorophorus	Chlorophorus herbsti	Literature review
716	Arthropoda	Insecta	Coleoptera	Cerambycidae	Cyrtoclytus	Cyrtoclytus capra	Literature review
717	Arthropoda	Insecta	Coleoptera	Cerambycidae	Evodinus	Evodinus clathratus	Literature review
718	Arthropoda	Insecta	Coleoptera	Cerambycidae	Exocentrus	Exocentrus adspersus	Literature review
719	Arthropoda	Insecta	Coleoptera	Cerambycidae	Exocentrus	Exocentrus lusitanus	Literature review
720	Arthropoda	Insecta	Coleoptera	Cerambycidae	Gaurotes	Gaurotes excellens	Literature review
721	Arthropoda	Insecta	Coleoptera	Cerambycidae	Gaurotes	Gaurotes virginea	Literature review
722	Arthropoda	Insecta	Coleoptera	Cerambycidae	Judolia	Judolia cerambyciformis	Literature review
723	Arthropoda	Insecta	Coleoptera	Cerambycidae	Leptura	Leptura dubia	Literature review
724	Arthropoda	Insecta	Coleoptera	Cerambycidae	Leptura	Leptura maculicornis	Literature review
725	Arthropoda	Insecta	Coleoptera	Cerambycidae	Leptura	Leptura quadrifasciata	Literature review
726	Arthropoda	Insecta	Coleoptera	Cerambycidae	Leptura	Leptura rubra	Literature review
727	Arthropoda	Insecta	Coleoptera	Cerambycidae	Leptura	Leptura sanguinolenta	Literature review
728	Arthropoda	Insecta	Coleoptera	Cerambycidae	Leptura	Leptura virens	Literature review
729	Arthropoda	Insecta	Coleoptera	Cerambycidae	Lepturobosca	Lepturobosca virens	Literature review
730	Arthropoda	Insecta	Coleoptera	Cerambycidae	Mesosa	Mesosa nebulosa	Literature review
731	Arthropoda	Insecta	Coleoptera	Cerambycidae	Monochamus	Monochamus saltuarius	Literature review
732	Arthropoda	Insecta	Coleoptera	Cerambycidae	Monochamus	Monochamus sartor	Literature review
733	Arthropoda	Insecta	Coleoptera	Cerambycidae	Monochamus	Monochamus sutor	Literature review
734	Arthropoda	Insecta	Coleoptera	Cerambycidae	Oberea	Oberea pupillata	Literature review
735	Arthropoda	Insecta	Coleoptera	Cerambycidae	Obrium	Obrium brunneum	Literature review
736	Arthropoda	Insecta	Coleoptera	Cerambycidae	Oplosia	Oplosia fennica	Literature review
737	Arthropoda	Insecta	Coleoptera	Cerambycidae	Pachyta	Pachyta lamed	Literature review
738	Arthropoda	Insecta	Coleoptera	Cerambycidae	Pachyta	Pachyta quadrimaculata	Literature review
739	Arthropoda	Insecta	Coleoptera	Cerambycidae	Pachytodes	Pachytodes cerambyciformis	Literature review
740	Arthropoda	Insecta	Coleoptera	Cerambycidae	Palaeocallidium	Palaeocallidium coriaceum	Literature review
741	Arthropoda	Insecta	Coleoptera	Cerambycidae	Phytoecia	Phytoecia hirsutula	Literature review
742	Arthropoda	Insecta	Coleoptera	Cerambycidae	Phytoecia	Phytoecia nigripes	Literature review
743	Arthropoda	Insecta	Coleoptera	Cerambycidae	Pidonia	Pidonia lurida	Literature review
744	Arthropoda	Insecta	Coleoptera	Cerambycidae	Pogonocherus	Pogonocherus fasciculatus	Literature review
745	Arthropoda	Insecta	Coleoptera	Cerambycidae	Pogonocherus	Pogonocherus hispidulus	Literature review
746	Arthropoda	Insecta	Coleoptera	Cerambycidae	Pogonocherus	Pogonocherus hispidus	Literature review
747	Arthropoda	Insecta	Coleoptera	Cerambycidae	Rhagium	Rhagium inquisitor	Literature review
748	Arthropoda	Insecta	Coleoptera	Cerambycidae	Rhagium	Rhagium mordax	Literature review
749	Arthropoda	Insecta	Coleoptera	Cerambycidae	Rhopalopus	Rhopalopus clavipes	Literature review
750	Arthropoda	Insecta	Coleoptera	Cerambycidae	Rosalia	Rosalia alpina	GBIF only
751	Arthropoda	Insecta	Coleoptera	Cerambycidae	Saphanus	Saphanus piceus	Literature review
752	Arthropoda	Insecta	Coleoptera	Cerambycidae	Spondylis	Spondylis buprestoides	Literature review
753	Arthropoda	Insecta	Coleoptera	Cerambycidae	Stenopterus	Stenopterus rufus	Literature review
754	Arthropoda	Insecta	Coleoptera	Cerambycidae	Stenostola	Stenostola dubia	Literature review
755	Arthropoda	Insecta	Coleoptera	Cerambycidae	Stenostola	Stenostola ferrea	Literature review
756	Arthropoda	Insecta	Coleoptera	Cerambycidae	Stictoleptura	Stictoleptura rubra	GBIF only
757	Arthropoda	Insecta	Coleoptera	Cerambycidae	Strangalia	Strangalia maculata	Literature review
758	Arthropoda	Insecta	Coleoptera	Cerambycidae	Tetropium	Tetropium castaneum	Literature review
759	Arthropoda	Insecta	Coleoptera	Cerambycidae	Tetropium	Tetropium fuscum	Literature review
760	Arthropoda	Insecta	Coleoptera	Cerambycidae	Toxotus	Toxotus cursor	Literature review
761	Arthropoda	Insecta	Coleoptera	Cerambycidae	Xylotrechus	Xylotrechus rusticus	Literature review
762	Arthropoda	Insecta	Coleoptera	Chrysomelidae	Aphthona	Aphthona violacea	Literature review
763	Arthropoda	Insecta	Coleoptera	Chrysomelidae	Batophila	Batophila fallax	Literature review
764	Arthropoda	Insecta	Coleoptera	Chrysomelidae	Bromus	Bromus obscurus	Literature review
765	Arthropoda	Insecta	Coleoptera	Chrysomelidae	Cassida	Cassida viridis	Literature review
766	Arthropoda	Insecta	Coleoptera	Chrysomelidae	Chrysochloa	Chrysochloa cacaliae	Literature review
767	Arthropoda	Insecta	Coleoptera	Chrysomelidae	Chrysolina	Chrysolina fastuosa	Literature review
768	Arthropoda	Insecta	Coleoptera	Chrysomelidae	Crepidodera	Crepidodera aurea	Literature review
769	Arthropoda	Insecta	Coleoptera	Chrysomelidae	Crepidodera	Crepidodera cyanipennis	Literature review
770	Arthropoda	Insecta	Coleoptera	Chrysomelidae	Crepidodera	Crepidodera femorata	Literature review
771	Arthropoda	Insecta	Coleoptera	Chrysomelidae	Derocrepis	Derocrepis rufipes	Literature review
772	Arthropoda	Insecta	Coleoptera	Chrysomelidae	Gastrophysa	Gastrophysa polygoni	Literature review
773	Arthropoda	Insecta	Coleoptera	Chrysomelidae	Gastrophysa	Gastrophysa viridula	Literature review
774	Arthropoda	Insecta	Coleoptera	Chrysomelidae	Gonioctena	Gonioctena interposita	Literature review
775	Arthropoda	Insecta	Coleoptera	Chrysomelidae	Longitarsus	Longitarsus nigrofasciatus	Literature review
776	Arthropoda	Insecta	Coleoptera	Chrysomelidae	Luperus	Luperus viridipennis	Literature review
777	Arthropoda	Insecta	Coleoptera	Chrysomelidae	Minota	Minota obesa	Literature review
778	Arthropoda	Insecta	Coleoptera	Chrysomelidae	Neocrepidodera	Neocrepidodera corpulenta	Literature review
779	Arthropoda	Insecta	Coleoptera	Chrysomelidae	Oulema	Oulema melanopus	Literature review
780	Arthropoda	Insecta	Coleoptera	Chrysomelidae	Phyllotreta	Phyllotreta tratrastigma	Literature review
781	Arthropoda	Insecta	Coleoptera	Chrysomelidae	Plateumaris	Plateumaris sericea	Literature review
782	Arthropoda	Insecta	Coleoptera	Cicindelidae	Cicindela	Cicindela campestris	Literature review
783	Arthropoda	Insecta	Coleoptera	Cicindelidae	Cicindela	Cicindela silvicola	Literature review
784	Arthropoda	Insecta	Coleoptera	Coccinellidae	Coccinella	Coccinella septempunctata	Literature review
785	Arthropoda	Insecta	Coleoptera	Coccinellidae	Stethorus	Stethorus punctillum	Literature review
786	Arthropoda	Insecta	Coleoptera	Curculionidae	Anthonomus	Anthonomus rubi	Literature review
787	Arthropoda	Insecta	Coleoptera	Curculionidae	Brachysomus	Brachysomus villosulus	Literature review
788	Arthropoda	Insecta	Coleoptera	Curculionidae	Crptorhynchus	Crptorhynchus lapathi	Literature review
789	Arthropoda	Insecta	Coleoptera	Curculionidae	Dodecastichus	Dodecastichus pulverulentus	Literature review
790	Arthropoda	Insecta	Coleoptera	Curculionidae	Hypera	Hypera oxalidis	Literature review
791	Arthropoda	Insecta	Coleoptera	Curculionidae	Leiosoma	Leiosoma oblongulum	Literature review
792	Arthropoda	Insecta	Coleoptera	Curculionidae	Liophloeus	Liophloeus liptoviensis	Literature review
793	Arthropoda	Insecta	Coleoptera	Curculionidae	Nedyus	Nedyus quadrimaculatus	Literature review
794	Arthropoda	Insecta	Coleoptera	Curculionidae	Orchestes	Orchestes fagi	Literature review
795	Arthropoda	Insecta	Coleoptera	Curculionidae	Otiorhynchus	Otiorhynchus antennatus	Literature review
796	Arthropoda	Insecta	Coleoptera	Curculionidae	Otiorhynchus	Otiorhynchus austriacus	Literature review
797	Arthropoda	Insecta	Coleoptera	Curculionidae	Otiorhynchus	Otiorhynchus coecus	Literature review
798	Arthropoda	Insecta	Coleoptera	Curculionidae	Otiorhynchus	Otiorhynchus lepitopterus	Literature review
799	Arthropoda	Insecta	Coleoptera	Curculionidae	Otiorhynchus	Otiorhynchus opulentus	Literature review
800	Arthropoda	Insecta	Coleoptera	Curculionidae	Otiorhynchus	Otiorhynchus pauxillus	Literature review
801	Arthropoda	Insecta	Coleoptera	Curculionidae	Otiorhynchus	Otiorhynchus perdix	Literature review
802	Arthropoda	Insecta	Coleoptera	Curculionidae	Otiorhynchus	Otiorhynchus scaber	Literature review
803	Arthropoda	Insecta	Coleoptera	Curculionidae	Otiorhynchus	Otiorhynchus winkleri	Literature review
804	Arthropoda	Insecta	Coleoptera	Curculionidae	Otiorrhinchus	Otiorrhinchus chrysocomus	Literature review
805	Arthropoda	Insecta	Coleoptera	Curculionidae	Otiorrhinchus	Otiorrhinchus dacicus	Literature review
806	Arthropoda	Insecta	Coleoptera	Curculionidae	Otiorrhinchus	Otiorrhinchus dubius	Literature review
807	Arthropoda	Insecta	Coleoptera	Curculionidae	Otiorrhinchus	Otiorrhinchus opulentus	Literature review
808	Arthropoda	Insecta	Coleoptera	Curculionidae	Otiorrhinchus	Otiorrhinchus polycoccus	Literature review
809	Arthropoda	Insecta	Coleoptera	Curculionidae	Otiorrhinchus	Otiorrhinchus proximus	Literature review
810	Arthropoda	Insecta	Coleoptera	Curculionidae	Otiorrhinchus	Otiorrhinchus pulverulentus	Literature review
811	Arthropoda	Insecta	Coleoptera	Curculionidae	Phyllobius	Phyllobius argentatus	Literature review
812	Arthropoda	Insecta	Coleoptera	Curculionidae	Phyllobius	Phyllobius glaucus	Literature review
813	Arthropoda	Insecta	Coleoptera	Curculionidae	Phyllobius	Phyllobius oblongus	Literature review
814	Arthropoda	Insecta	Coleoptera	Curculionidae	Phyllobius	Phyllobius pyri	Literature review
815	Arthropoda	Insecta	Coleoptera	Curculionidae	Phyllobius	Phyllobius viridicollis	Literature review
816	Arthropoda	Insecta	Coleoptera	Curculionidae	Phytonomus	Phytonomus arundinis	Literature review
817	Arthropoda	Insecta	Coleoptera	Curculionidae	Polydrusus	Polydrusus amoenus	Literature review
818	Arthropoda	Insecta	Coleoptera	Curculionidae	Polydrusus	Polydrusus mollis	Literature review
819	Arthropoda	Insecta	Coleoptera	Curculionidae	Polydrusus	Polydrusus pilosus	Literature review
820	Arthropoda	Insecta	Coleoptera	Curculionidae	Polydrusus	Polydrusus pterygomalis	Literature review
821	Arthropoda	Insecta	Coleoptera	Curculionidae	Polydrusus	Polydrusus tereticollis	Literature review
822	Arthropoda	Insecta	Coleoptera	Curculionidae	Rhinoncus	Rhinoncus pericarpius	Literature review
823	Arthropoda	Insecta	Coleoptera	Curculionidae	Sciaphilus	Sciaphilus asperatus	Literature review
824	Arthropoda	Insecta	Coleoptera	Curculionidae	Scleropterus	Scleropterus serratus	Literature review
825	Arthropoda	Insecta	Coleoptera	Curculionidae	Strophosoma	Strophosoma melanogrammum	Literature review
826	Arthropoda	Insecta	Coleoptera	Curculionidae	Tropiphorus	Tropiphorus elevatus	Literature review
827	Arthropoda	Insecta	Coleoptera	Dytiscidae	Agabus	Agabus bipustulatus	GBIF only
828	Arthropoda	Insecta	Coleoptera	Dytiscidae	Agabus	Agabus guttatus	GBIF only
829	Arthropoda	Insecta	Coleoptera	Dytiscidae	Colymbetes	Colymbetes fuscus	Literature review
830	Arthropoda	Insecta	Coleoptera	Dytiscidae	Gaurodytes	Gaurodytes bipustulatus	Literature review
831	Arthropoda	Insecta	Coleoptera	Dytiscidae	Gaurodytes	Gaurodytes sturmi	Literature review
832	Arthropoda	Insecta	Coleoptera	Dytiscidae	Graphoderus	Graphoderus austriacus	Literature review
833	Arthropoda	Insecta	Coleoptera	Dytiscidae	Hydroporus	Hydroporus erythrocephalus	Literature review
834	Arthropoda	Insecta	Coleoptera	Dytiscidae	Hydroporus	Hydroporus melanarius	Literature review
835	Arthropoda	Insecta	Coleoptera	Dytiscidae	Hydroporus	Hydroporus nigrita	Literature review
836	Arthropoda	Insecta	Coleoptera	Dytiscidae	Hydroporus	Hydroporus palustris	Literature review
837	Arthropoda	Insecta	Coleoptera	Dytiscidae	Hydroporus	Hydroporus rufifrons	Literature review
838	Arthropoda	Insecta	Coleoptera	Dytiscidae	Hydroporus	Hydroporus striola	Literature review
839	Arthropoda	Insecta	Coleoptera	Dytiscidae	Ilybius	Ilybius sp.	Literature review
840	Arthropoda	Insecta	Coleoptera	Elateridae	Athous	Athous vittatus	Literature review
841	Arthropoda	Insecta	Coleoptera	Elateridae	Diacanthus	Diacanthus affinis	Literature review
842	Arthropoda	Insecta	Coleoptera	Elateridae	Diacanthus	Diacanthus guttatus	Literature review
843	Arthropoda	Insecta	Coleoptera	Endomychidae	Sphaerosoma	Sphaerosoma carpathicum	Literature review
844	Arthropoda	Insecta	Coleoptera	Gyrinidae	Gyrinus	Gyrinus substriatus	Literature review
845	Arthropoda	Insecta	Coleoptera	Helophoridae	Helophorus	Helophorus glacialis	Literature review
846	Arthropoda	Insecta	Coleoptera	Laccophilidae	Laccophilus	Laccophilus variegatus	Literature review
847	Arthropoda	Insecta	Coleoptera	Lathridiidae	Cartodere	Cartodere filiformis	Literature review
848	Arthropoda	Insecta	Coleoptera	Lathridiidae	Lathridius	Lathridius constrictus	Literature review
849	Arthropoda	Insecta	Coleoptera	Nitidulidae	Epuraea	Epuraea fussi	Literature review
850	Arthropoda	Insecta	Coleoptera	Scarabaeidae	Anisoplia	Anisoplia bromicola	Literature review
851	Arthropoda	Insecta	Coleoptera	Scarabaeidae	Aphodius	Aphodius alpinus	Literature review
852	Arthropoda	Insecta	Coleoptera	Scarabaeidae	Aphodius	Aphodius maculatus	Literature review
853	Arthropoda	Insecta	Coleoptera	Scarabaeidae	Aphodius	Aphodius mixtus	Literature review
854	Arthropoda	Insecta	Coleoptera	Scarabaeidae	Aphodius	Aphodius rufus	Literature review
855	Arthropoda	Insecta	Coleoptera	Scarabaeidae	Aphodius	Aphodius satelitius	Literature review
856	Arthropoda	Insecta	Coleoptera	Scarabaeidae	Aphodius	Aphodius sturmi	Literature review
857	Arthropoda	Insecta	Coleoptera	Scarabaeidae	Ontophagus	Ontophagus lemur	Literature review
858	Arthropoda	Insecta	Coleoptera	Scarabaeidae	Rhyssemus	Rhyssemus germanus	Literature review
859	Arthropoda	Insecta	Coleoptera	Scolytidae	Hylastes	Hylastes ater	Literature review
860	Arthropoda	Insecta	Coleoptera	Scydmaenidae	Euconnus	Euconnus denticornis	Literature review
861	Arthropoda	Insecta	Coleoptera	Staphylinidae	Aleochara	Aleochara bipustulata	Literature review
862	Arthropoda	Insecta	Coleoptera	Staphylinidae	Anthophagus	Anthophagus omalinus	Literature review
863	Arthropoda	Insecta	Coleoptera	Staphylinidae	Atheta	Atheta hygrotopora	GBIF only
864	Arthropoda	Insecta	Coleoptera	Staphylinidae	Leptusa	Leptusa brancsiki	Literature review
865	Arthropoda	Insecta	Coleoptera	Staphylinidae	Leptusa	Leptusa carpathica	Literature review
866	Arthropoda	Insecta	Coleoptera	Staphylinidae	Leptusa	Leptusa eximia	Literature review
867	Arthropoda	Insecta	Coleoptera	Staphylinidae	Liogluta	Liogluta granigera	Literature review
868	Arthropoda	Insecta	Coleoptera	Staphylinidae	Liogluta	Liogluta longiuscula	Literature review
869	Arthropoda	Insecta	Coleoptera	Staphylinidae	Liogluta	Liogluta microptera	Literature review
870	Arthropoda	Insecta	Coleoptera	Staphylinidae	Liogluta	Liogluta pagana	Literature review
871	Arthropoda	Insecta	Coleoptera	Staphylinidae	Nicrophorus	Nicrophorus vespilloides	GBIF only
872	Arthropoda	Insecta	Coleoptera	Staphylinidae	Othius	Othius myrmecophylus	Literature review
873	Arthropoda	Insecta	Coleoptera	Staphylinidae	Oxypoda	Oxypoda annularis	Literature review
874	Arthropoda	Insecta	Coleoptera	Staphylinidae	Oxypoda	Oxypoda bicolor	Literature review
875	Arthropoda	Insecta	Coleoptera	Staphylinidae	Oxypoda	Oxypoda haemorrhoa	Literature review
876	Arthropoda	Insecta	Coleoptera	Staphylinidae	Philonthus	Philonthus aerosus	Literature review
877	Arthropoda	Insecta	Coleoptera	Staphylinidae	Philonthus	Philonthus cyanipennis	Literature review
878	Arthropoda	Insecta	Coleoptera	Staphylinidae	Philonthus	Philonthus decorus	Literature review
879	Arthropoda	Insecta	Coleoptera	Staphylinidae	Philonthus	Philonthus frigidus	Literature review
880	Arthropoda	Insecta	Coleoptera	Staphylinidae	Philonthus	Philonthus fuscipennis	Literature review
881	Arthropoda	Insecta	Coleoptera	Staphylinidae	Philonthus	Philonthus laevicollis	Literature review
882	Arthropoda	Insecta	Coleoptera	Staphylinidae	Philonthus	Philonthus laminatus	Literature review
883	Arthropoda	Insecta	Coleoptera	Staphylinidae	Philonthus	Philonthus marginatus	Literature review
884	Arthropoda	Insecta	Coleoptera	Staphylinidae	Philonthus	Philonthus montivagus	Literature review
885	Arthropoda	Insecta	Coleoptera	Staphylinidae	Philonthus	Philonthus pullus	Literature review
886	Arthropoda	Insecta	Coleoptera	Staphylinidae	Philonthus	Philonthus splendens	Literature review
887	Arthropoda	Insecta	Coleoptera	Staphylinidae	Philonthus	Philonthus varius	Literature review
888	Arthropoda	Insecta	Coleoptera	Staphylinidae	Quedius	Quedius cincticollis	Literature review
889	Arthropoda	Insecta	Coleoptera	Staphylinidae	Quedius	Quedius collaris	Literature review
890	Arthropoda	Insecta	Coleoptera	Staphylinidae	Quedius	Quedius dubius	Literature review
891	Arthropoda	Insecta	Coleoptera	Staphylinidae	Quedius	Quedius fulvicollis	Literature review
892	Arthropoda	Insecta	Coleoptera	Staphylinidae	Quedius	Quedius ochropterus	Literature review
893	Arthropoda	Insecta	Coleoptera	Staphylinidae	Quedius	Quedius semiobscurus	Literature review
894	Arthropoda	Insecta	Coleoptera	Staphylinidae	Stenus	Stenus trisulcatus	GBIF only
895	Arthropoda	Insecta	Coleoptera	Trechidae	Bembidion	Bembidion paracomplanatum	Literature review
896	Arthropoda	Insecta	Diptera	Asilidae	Andrenosoma	Andrenosoma atra	Literature review
897	Arthropoda	Insecta	Diptera	Asilidae	Cyrtopogon	Cyrtopogon maculipennis	Literature review
898	Arthropoda	Insecta	Diptera	Asilidae	Dioctria	Dioctria lateralis	Literature review
899	Arthropoda	Insecta	Diptera	Asilidae	Lamyra	Lamyra rufipes	GBIF only
900	Arthropoda	Insecta	Diptera	Asilidae	Laphria	Laphria caspica	Literature review
901	Arthropoda	Insecta	Diptera	Asilidae	Laphria	Laphria ephippium	Literature review
902	Arthropoda	Insecta	Diptera	Asilidae	Laphria	Laphria flava	Literature review
903	Arthropoda	Insecta	Diptera	Asilidae	Leptarthrus	Leptarthrus brevirostris	Literature review
904	Arthropoda	Insecta	Diptera	Asilidae	Neoitamus	Neoitamus cyaranus	Literature review
905	Arthropoda	Insecta	Diptera	Asilidae	Neoitamus	Neoitamus socius	Literature review
906	Arthropoda	Insecta	Diptera	Asilidae	Stilpnogaster	Stilpnogaster aemula	Literature review
907	Arthropoda	Insecta	Diptera	Asilidae	Tolmerus	Tolmerus atricapillus	Literature review
908	Arthropoda	Insecta	Diptera	Bibionidae	Bibio	Bibio pomonae	Literature review
909	Arthropoda	Insecta	Diptera	Calliphoridae	Cynomyia	Cynomyia mortuorum	Literature review
910	Arthropoda	Insecta	Diptera	Calliphoridae	Melinda	Melinda agilis	Literature review
911	Arthropoda	Insecta	Diptera	Ceratopogonidae	Atrichopogon	Atrichopogon lucorum	Literature review
912	Arthropoda	Insecta	Diptera	Ceratopogonidae	Atrichopogon	Atrichopogon transversalis	Literature review
913	Arthropoda	Insecta	Diptera	Ceratopogonidae	Bezzia	Bezzia sp.	Literature review
914	Arthropoda	Insecta	Diptera	Ceratopogonidae	Ceratopogon	Ceratopogon romanicus	Literature review
915	Arthropoda	Insecta	Diptera	Ceratopogonidae	Culicoides	Culicoides abhazicus	Literature review
916	Arthropoda	Insecta	Diptera	Ceratopogonidae	Culicoides	Culicoides achrayi	Literature review
917	Arthropoda	Insecta	Diptera	Ceratopogonidae	Culicoides	Culicoides chaetophtalmus	Literature review
918	Arthropoda	Insecta	Diptera	Ceratopogonidae	Culicoides	Culicoides chiopterus	Literature review
919	Arthropoda	Insecta	Diptera	Ceratopogonidae	Culicoides	Culicoides cubitalis	Literature review
920	Arthropoda	Insecta	Diptera	Ceratopogonidae	Culicoides	Culicoides delta	Literature review
921	Arthropoda	Insecta	Diptera	Ceratopogonidae	Culicoides	Culicoides dewulfi	Literature review
922	Arthropoda	Insecta	Diptera	Ceratopogonidae	Culicoides	Culicoides duddingstone	Literature review
923	Arthropoda	Insecta	Diptera	Ceratopogonidae	Culicoides	Culicoides fascipennis	Literature review
924	Arthropoda	Insecta	Diptera	Ceratopogonidae	Culicoides	Culicoides grisescens	Literature review
925	Arthropoda	Insecta	Diptera	Ceratopogonidae	Culicoides	Culicoides heliophilus	Literature review
926	Arthropoda	Insecta	Diptera	Ceratopogonidae	Culicoides	Culicoides heliophylus	Literature review
927	Arthropoda	Insecta	Diptera	Ceratopogonidae	Culicoides	Culicoides impunctatus	Literature review
928	Arthropoda	Insecta	Diptera	Ceratopogonidae	Culicoides	Culicoides lupicaris	Literature review
929	Arthropoda	Insecta	Diptera	Ceratopogonidae	Culicoides	Culicoides obsoletus	Literature review
930	Arthropoda	Insecta	Diptera	Ceratopogonidae	Culicoides	Culicoides odibilis	Literature review
931	Arthropoda	Insecta	Diptera	Ceratopogonidae	Culicoides	Culicoides pallidicornis	Literature review
932	Arthropoda	Insecta	Diptera	Ceratopogonidae	Culicoides	Culicoides picturatus	Literature review
933	Arthropoda	Insecta	Diptera	Ceratopogonidae	Culicoides	Culicoides pulicaris	Literature review
934	Arthropoda	Insecta	Diptera	Ceratopogonidae	Culicoides	Culicoides punctatus	Literature review
935	Arthropoda	Insecta	Diptera	Ceratopogonidae	Culicoides	Culicoides remmi	Literature review
936	Arthropoda	Insecta	Diptera	Ceratopogonidae	Culicoides	Culicoides riouxi	Literature review
937	Arthropoda	Insecta	Diptera	Ceratopogonidae	Culicoides	Culicoides scoticus	Literature review
938	Arthropoda	Insecta	Diptera	Ceratopogonidae	Culicoides	Culicoides segnis	Literature review
939	Arthropoda	Insecta	Diptera	Ceratopogonidae	Culicoides	Culicoides setosus	Literature review
940	Arthropoda	Insecta	Diptera	Ceratopogonidae	Culicoides	Culicoides stigma	Literature review
941	Arthropoda	Insecta	Diptera	Ceratopogonidae	Culicoides	Culicoides subfascipennis	Literature review
942	Arthropoda	Insecta	Diptera	Ceratopogonidae	Culicoides	Culicoides vexans	Literature review
943	Arthropoda	Insecta	Diptera	Ceratopogonidae	Dasyhelea	Dasyhelea aestiva	Literature review
944	Arthropoda	Insecta	Diptera	Ceratopogonidae	Dasyhelea	Dasyhelea obscura	Literature review
945	Arthropoda	Insecta	Diptera	Ceratopogonidae	Forcipomyia	Forcipomyia cirrhosa	Literature review
946	Arthropoda	Insecta	Diptera	Ceratopogonidae	Forcipomyia	Forcipomyia dacica	Literature review
947	Arthropoda	Insecta	Diptera	Ceratopogonidae	Forcipomyia	Forcipomyia nigra	Literature review
948	Arthropoda	Insecta	Diptera	Ceratopogonidae	Forcipomyia	Forcipomyia pallida	Literature review
949	Arthropoda	Insecta	Diptera	Ceratopogonidae	Forcipomyia	Forcipomyia squamipes	Literature review
950	Arthropoda	Insecta	Diptera	Ceratopogonidae	Forcipomyia	Forcipomyia tenuis	Literature review
951	Arthropoda	Insecta	Diptera	Ceratopogonidae	Forcipomyia	Forcipomyia tenuisquama	Literature review
952	Arthropoda	Insecta	Diptera	Ceratopogonidae	Forcipomyia	Forcipomyia turfacea	Literature review
953	Arthropoda	Insecta	Diptera	Ceratopogonidae	Forcipomyia	Forcipomyia zlatensis	Literature review
954	Arthropoda	Insecta	Diptera	Ceratopogonidae	Serromyia	Serromyia femorata	Literature review
955	Arthropoda	Insecta	Diptera	Chironomidae	Ablabesmyia	Ablabesmyia lentiginosa	Literature review
956	Arthropoda	Insecta	Diptera	Chironomidae	Boreoheptagia	Boreoheptagia rugosa	Literature review
957	Arthropoda	Insecta	Diptera	Chironomidae	Brillia	Brillia immaculata	Literature review
958	Arthropoda	Insecta	Diptera	Chironomidae	Brillia	Brillia modesta	Literature review
959	Arthropoda	Insecta	Diptera	Chironomidae	Bryophenocladius	Bryophenocladius ictericus	Literature review
960	Arthropoda	Insecta	Diptera	Chironomidae	Bryophenocladius	Bryophenocladius nidorum	Literature review
961	Arthropoda	Insecta	Diptera	Chironomidae	Bryophenocladius	Bryophenocladius pectinatus	Literature review
962	Arthropoda	Insecta	Diptera	Chironomidae	Bryophenocladius	Bryophenocladius scanicus	Literature review
963	Arthropoda	Insecta	Diptera	Chironomidae	Bryophenocladius	Bryophenocladius subvernalis	Literature review
964	Arthropoda	Insecta	Diptera	Chironomidae	Caetocladius	Caetocladius dissipatus	Literature review
965	Arthropoda	Insecta	Diptera	Chironomidae	Caetocladius	Caetocladius gelidus	Literature review
966	Arthropoda	Insecta	Diptera	Chironomidae	Caetocladius	Caetocladius suecicus	Literature review
967	Arthropoda	Insecta	Diptera	Chironomidae	Camptocladius	Camptocladius stercorarius	Literature review
968	Arthropoda	Insecta	Diptera	Chironomidae	Chaetocladius	Chaetocladius piger	Literature review
969	Arthropoda	Insecta	Diptera	Chironomidae	Chaetocladius	Chaetocladius suecicus	Literature review
970	Arthropoda	Insecta	Diptera	Chironomidae	Chironomus	Chironomus anthracinus	Literature review
971	Arthropoda	Insecta	Diptera	Chironomidae	Chironomus	Chironomus dorsalis	Literature review
972	Arthropoda	Insecta	Diptera	Chironomidae	Chironomus	Chironomus pallidivittatus	Literature review
973	Arthropoda	Insecta	Diptera	Chironomidae	Chironomus	Chironomus plumosus	Literature review
974	Arthropoda	Insecta	Diptera	Chironomidae	Chironomus	Chironomus semireductus	Literature review
975	Arthropoda	Insecta	Diptera	Chironomidae	Cladopelma	Cladopelma fridmanae	Literature review
976	Arthropoda	Insecta	Diptera	Chironomidae	Cladopelma	Cladopelma viridula	Literature review
977	Arthropoda	Insecta	Diptera	Chironomidae	Cladotanytarsus	Cladotanytarsus sp.	Literature review
978	Arthropoda	Insecta	Diptera	Chironomidae	Conchopelopia	Conchopelopia pallidula	Literature review
979	Arthropoda	Insecta	Diptera	Chironomidae	Corynoneura	Corynoneura celeripes	Literature review
980	Arthropoda	Insecta	Diptera	Chironomidae	Corynoneura	Corynoneura edwardsi	Literature review
981	Arthropoda	Insecta	Diptera	Chironomidae	Corynoneura	Corynoneura lobata	Literature review
982	Arthropoda	Insecta	Diptera	Chironomidae	Corynoneura	Corynoneura scutellata	Literature review
983	Arthropoda	Insecta	Diptera	Chironomidae	Cricotopus	Cricotopus algarum	Literature review
984	Arthropoda	Insecta	Diptera	Chironomidae	Cricotopus	Cricotopus alpestris	Literature review
985	Arthropoda	Insecta	Diptera	Chironomidae	Cricotopus	Cricotopus alpicola	Literature review
986	Arthropoda	Insecta	Diptera	Chironomidae	Cricotopus	Cricotopus annulator	Literature review
987	Arthropoda	Insecta	Diptera	Chironomidae	Cricotopus	Cricotopus curtus	Literature review
988	Arthropoda	Insecta	Diptera	Chironomidae	Cricotopus	Cricotopus decorus	Literature review
989	Arthropoda	Insecta	Diptera	Chironomidae	Cricotopus	Cricotopus fuscus	Literature review
990	Arthropoda	Insecta	Diptera	Chironomidae	Cricotopus	Cricotopus similis	Literature review
991	Arthropoda	Insecta	Diptera	Chironomidae	Cricotopus	Cricotopus sylvestris	Literature review
992	Arthropoda	Insecta	Diptera	Chironomidae	Cryptocladopelma	Cryptocladopelma lateralis	Literature review
993	Arthropoda	Insecta	Diptera	Chironomidae	Diamesa	Diamesa bohemani	Literature review
994	Arthropoda	Insecta	Diptera	Chironomidae	Diamesa	Diamesa insignipes	Literature review
995	Arthropoda	Insecta	Diptera	Chironomidae	Diamesa	Diamesa latitarsis	Literature review
996	Arthropoda	Insecta	Diptera	Chironomidae	Diamesa	Diamesa steinbocki	Literature review
997	Arthropoda	Insecta	Diptera	Chironomidae	Diamesa	Diamesa thienemanni	Literature review
998	Arthropoda	Insecta	Diptera	Chironomidae	Diamesa	Diamesa tonsa	Literature review
999	Arthropoda	Insecta	Diptera	Chironomidae	Diplocladius	Diplocladius cultriger	Literature review
1000	Arthropoda	Insecta	Diptera	Chironomidae	Einfeldia	Einfeldia pagana	Literature review
1001	Arthropoda	Insecta	Diptera	Chironomidae	Endochironomus	Endochironomus dispar	Literature review
1002	Arthropoda	Insecta	Diptera	Chironomidae	Endochironomus	Endochironomus tendens	Literature review
1003	Arthropoda	Insecta	Diptera	Chironomidae	Enkiefferiella	Enkiefferiella longicalcar	Literature review
1004	Arthropoda	Insecta	Diptera	Chironomidae	Enkiefferiella	Enkiefferiella quadridentata	Literature review
1005	Arthropoda	Insecta	Diptera	Chironomidae	Eudactylocladius	Eudactylocladius mixtus	Literature review
1006	Arthropoda	Insecta	Diptera	Chironomidae	Eudactylocladius	Eudactylocladius obtexens	Literature review
1007	Arthropoda	Insecta	Diptera	Chironomidae	Eukiefferiella	Eukiefferiella bavarica	Literature review
1008	Arthropoda	Insecta	Diptera	Chironomidae	Eukiefferiella	Eukiefferiella brevicalcar	Literature review
1009	Arthropoda	Insecta	Diptera	Chironomidae	Eukiefferiella	Eukiefferiella calvescens	Literature review
1010	Arthropoda	Insecta	Diptera	Chironomidae	Eukiefferiella	Eukiefferiella claripennis	Literature review
1011	Arthropoda	Insecta	Diptera	Chironomidae	Eukiefferiella	Eukiefferiella clypeata	Literature review
1012	Arthropoda	Insecta	Diptera	Chironomidae	Eukiefferiella	Eukiefferiella coerulescens	Literature review
1013	Arthropoda	Insecta	Diptera	Chironomidae	Eukiefferiella	Eukiefferiella cyanea	Literature review
1014	Arthropoda	Insecta	Diptera	Chironomidae	Eukiefferiella	Eukiefferiella devonica	Literature review
1015	Arthropoda	Insecta	Diptera	Chironomidae	Eukiefferiella	Eukiefferiella dzintari	Literature review
1016	Arthropoda	Insecta	Diptera	Chironomidae	Eukiefferiella	Eukiefferiella gracei	Literature review
1017	Arthropoda	Insecta	Diptera	Chironomidae	Eukiefferiella	Eukiefferiella hospita	Literature review
1018	Arthropoda	Insecta	Diptera	Chironomidae	Eukiefferiella	Eukiefferiella minor	Literature review
1019	Arthropoda	Insecta	Diptera	Chironomidae	Eukiefferiella	Eukiefferiella quadridentata	Literature review
1020	Arthropoda	Insecta	Diptera	Chironomidae	Eukiefferiella	Eukiefferiella rectangularis	Literature review
1021	Arthropoda	Insecta	Diptera	Chironomidae	Eukiefferiella	Eukiefferiella similis	Literature review
1022	Arthropoda	Insecta	Diptera	Chironomidae	Euorthocladius	Euorthocladius frigidus	Literature review
1023	Arthropoda	Insecta	Diptera	Chironomidae	Euorthocladius	Euorthocladius rivicola	Literature review
1024	Arthropoda	Insecta	Diptera	Chironomidae	Heleniella	Heleniella extrema	Literature review
1025	Arthropoda	Insecta	Diptera	Chironomidae	Heleniella	Heleniella ornaticolis	Literature review
1026	Arthropoda	Insecta	Diptera	Chironomidae	Heptagia	Heptagia rugossa	Literature review
1027	Arthropoda	Insecta	Diptera	Chironomidae	Heterotanytarsus	Heterotanytarsus apicalis	Literature review
1028	Arthropoda	Insecta	Diptera	Chironomidae	Heterotrissocladius	Heterotrissocladius marcidus	Literature review
1029	Arthropoda	Insecta	Diptera	Chironomidae	Krenopelopia	Krenopelopia binotata	Literature review
1030	Arthropoda	Insecta	Diptera	Chironomidae	Krenopsectra	Krenopsectra fallax	Literature review
1031	Arthropoda	Insecta	Diptera	Chironomidae	Krenosmittia	Krenosmittia boreoalpina	Literature review
1032	Arthropoda	Insecta	Diptera	Chironomidae	Krenosmittia	Krenosmittia camptophleps	Literature review
1033	Arthropoda	Insecta	Diptera	Chironomidae	Limnophyes	Limnophyes difficilis	Literature review
1034	Arthropoda	Insecta	Diptera	Chironomidae	Limnophyes	Limnophyes eltoni	Literature review
1035	Arthropoda	Insecta	Diptera	Chironomidae	Limnophyes	Limnophyes gurgicola	Literature review
1036	Arthropoda	Insecta	Diptera	Chironomidae	Limnophyes	Limnophyes jemtlandicus	Literature review
1037	Arthropoda	Insecta	Diptera	Chironomidae	Limnophyes	Limnophyes minimus	Literature review
1038	Arthropoda	Insecta	Diptera	Chironomidae	Limnophyes	Limnophyes prolongatus	Literature review
1039	Arthropoda	Insecta	Diptera	Chironomidae	Limnophyes	Limnophyes pumilio	Literature review
1040	Arthropoda	Insecta	Diptera	Chironomidae	Limnophyes	Limnophyes pusillus	Literature review
1041	Arthropoda	Insecta	Diptera	Chironomidae	Limnophyes	Limnophyes transcaucasicus	Literature review
1042	Arthropoda	Insecta	Diptera	Chironomidae	Macropelopia	Macropelopia goetghebueri	Literature review
1043	Arthropoda	Insecta	Diptera	Chironomidae	Macropelopia	Macropelopia nebulosa	Literature review
1044	Arthropoda	Insecta	Diptera	Chironomidae	Metriocnemus	Metriocnemus atratulus	Literature review
1045	Arthropoda	Insecta	Diptera	Chironomidae	Metriocnemus	Metriocnemus fuscipes	Literature review
1046	Arthropoda	Insecta	Diptera	Chironomidae	Metriocnemus	Metriocnemus gracei	Literature review
1047	Arthropoda	Insecta	Diptera	Chironomidae	Metriocnemus	Metriocnemus hygropetricus	Literature review
1048	Arthropoda	Insecta	Diptera	Chironomidae	Metriocnemus	Metriocnemus picipes	Literature review
1049	Arthropoda	Insecta	Diptera	Chironomidae	Metriocnemus	Metriocnemus tristellus	Literature review
1050	Arthropoda	Insecta	Diptera	Chironomidae	Microchironomus	Microchironomus tener	Literature review
1051	Arthropoda	Insecta	Diptera	Chironomidae	Micropsectra	Micropsectra bidentata	Literature review
1052	Arthropoda	Insecta	Diptera	Chironomidae	Micropsectra	Micropsectra contracta	Literature review
1053	Arthropoda	Insecta	Diptera	Chironomidae	Micropsectra	Micropsectra fusca	Literature review
1054	Arthropoda	Insecta	Diptera	Chironomidae	Micropsectra	Micropsectra junci	Literature review
1055	Arthropoda	Insecta	Diptera	Chironomidae	Micropsectra	Micropsectra lindrothi	Literature review
1056	Arthropoda	Insecta	Diptera	Chironomidae	Micropsectra	Micropsectra praecox	Literature review
1057	Arthropoda	Insecta	Diptera	Chironomidae	Micropsectra	Micropsectra recurvata	Literature review
1058	Arthropoda	Insecta	Diptera	Chironomidae	Mioropsectra	Mioropsectra atrofasciata	Literature review
1059	Arthropoda	Insecta	Diptera	Chironomidae	Monodiamesa	Monodiamesa bathyphila	Literature review
1060	Arthropoda	Insecta	Diptera	Chironomidae	Nanocladius	Nanocladius bicolor	Literature review
1061	Arthropoda	Insecta	Diptera	Chironomidae	Nanocladius	Nanocladius rectinervis	Literature review
1062	Arthropoda	Insecta	Diptera	Chironomidae	Nilotanypus	Nilotanypus dubius	Literature review
1063	Arthropoda	Insecta	Diptera	Chironomidae	Orthocladius	Orthocladius barbata	Literature review
1064	Arthropoda	Insecta	Diptera	Chironomidae	Orthocladius	Orthocladius frigidus	Literature review
1065	Arthropoda	Insecta	Diptera	Chironomidae	Orthocladius	Orthocladius fuscimanus	Literature review
1066	Arthropoda	Insecta	Diptera	Chironomidae	Orthocladius	Orthocladius lignicola	Literature review
1067	Arthropoda	Insecta	Diptera	Chironomidae	Orthocladius	Orthocladius mixtus	Literature review
1068	Arthropoda	Insecta	Diptera	Chironomidae	Orthocladius	Orthocladius obumbratus	Literature review
1069	Arthropoda	Insecta	Diptera	Chironomidae	Orthocladius	Orthocladius saxicola	Literature review
1070	Arthropoda	Insecta	Diptera	Chironomidae	Orthocladius	Orthocladius thienemanni	Literature review
1071	Arthropoda	Insecta	Diptera	Chironomidae	Parachetocladius	Parachetocladius retezati	Literature review
1072	Arthropoda	Insecta	Diptera	Chironomidae	Paracladius	Paracladius alpicola	Literature review
1073	Arthropoda	Insecta	Diptera	Chironomidae	Paramerina	Paramerina cingulata	Literature review
1074	Arthropoda	Insecta	Diptera	Chironomidae	Parametriocnemus	Parametriocnemus stylatus	Literature review
1075	Arthropoda	Insecta	Diptera	Chironomidae	Paraorthocladius	Paraorthocladius nudipennis	Literature review
1076	Arthropoda	Insecta	Diptera	Chironomidae	Paraphaenocladius	Paraphaenocladius impensus	Literature review
1077	Arthropoda	Insecta	Diptera	Chironomidae	Paraphaenocladius	Paraphaenocladius irritus	Literature review
1078	Arthropoda	Insecta	Diptera	Chironomidae	Parapsectra	Parapsectra nana	Literature review
1079	Arthropoda	Insecta	Diptera	Chironomidae	Paratanitarsus	Paratanitarsus austriacus	Literature review
1080	Arthropoda	Insecta	Diptera	Chironomidae	Paratrichocladius	Paratrichocladius rufiventris	Literature review
1081	Arthropoda	Insecta	Diptera	Chironomidae	Parorthocladius	Parorthocladius nudipennis	Literature review
1082	Arthropoda	Insecta	Diptera	Chironomidae	Pentapedilum	Pentapedilum breviantennatum	Literature review
1083	Arthropoda	Insecta	Diptera	Chironomidae	Pentapedilum	Pentapedilum exectum	Literature review
1084	Arthropoda	Insecta	Diptera	Chironomidae	Polypedillum	Polypedillum laetum	Literature review
1085	Arthropoda	Insecta	Diptera	Chironomidae	Polypedilum	Polypedilum albicorne	Literature review
1086	Arthropoda	Insecta	Diptera	Chironomidae	Polypedilum	Polypedilum convictum	Literature review
1087	Arthropoda	Insecta	Diptera	Chironomidae	Polypedilum	Polypedilum elongatum	Literature review
1088	Arthropoda	Insecta	Diptera	Chironomidae	Polypedilum	Polypedilum exectum	Literature review
1089	Arthropoda	Insecta	Diptera	Chironomidae	Polypedilum	Polypedilum scalaenum	Literature review
1090	Arthropoda	Insecta	Diptera	Chironomidae	Procladius	Procladius choreus	Literature review
1091	Arthropoda	Insecta	Diptera	Chironomidae	Procladius	Procladius oltetzii	Literature review
1092	Arthropoda	Insecta	Diptera	Chironomidae	Procladius	Procladius skuze	Literature review
1093	Arthropoda	Insecta	Diptera	Chironomidae	Prodiamesa	Prodiamesa olivacea	Literature review
1094	Arthropoda	Insecta	Diptera	Chironomidae	Psectrocladius	Psectrocladius bisetus	Literature review
1095	Arthropoda	Insecta	Diptera	Chironomidae	Psectrocladius	Psectrocladius obvius	Literature review
1096	Arthropoda	Insecta	Diptera	Chironomidae	Psectrocladius	Psectrocladius octomaculatus	Literature review
1097	Arthropoda	Insecta	Diptera	Chironomidae	Psectrocladius	Psectrocladius psilopterus	Literature review
1098	Arthropoda	Insecta	Diptera	Chironomidae	Psectrocladius	Psectrocladius simulans	Literature review
1099	Arthropoda	Insecta	Diptera	Chironomidae	Psectrocladius	Psectrocladius sordidellus	Literature review
1100	Arthropoda	Insecta	Diptera	Chironomidae	Pseudodiamesa	Pseudodiamesa branckii	Literature review
1101	Arthropoda	Insecta	Diptera	Chironomidae	Pseudodiamesa	Pseudodiamesa nivosa	Literature review
1102	Arthropoda	Insecta	Diptera	Chironomidae	Pseudorthocladius	Pseudorthocladius curtistylus	Literature review
1103	Arthropoda	Insecta	Diptera	Chironomidae	Pseudosmittia	Pseudosmittia gracilis	Literature review
1104	Arthropoda	Insecta	Diptera	Chironomidae	Pseudosmittia	Pseudosmittia recta	Literature review
1105	Arthropoda	Insecta	Diptera	Chironomidae	Rheocricotopus	Rheocricotopus atripes	Literature review
1106	Arthropoda	Insecta	Diptera	Chironomidae	Rheocricotopus	Rheocricotopus effusus	Literature review
1107	Arthropoda	Insecta	Diptera	Chironomidae	Rheocricotopus	Rheocricotopus foveatus	Literature review
1108	Arthropoda	Insecta	Diptera	Chironomidae	Rheocricotopus	Rheocricotopus fuscipes	Literature review
1109	Arthropoda	Insecta	Diptera	Chironomidae	Rheocricotopus	Rheocricotopus robackii	Literature review
1110	Arthropoda	Insecta	Diptera	Chironomidae	Rheotanitarsus	Rheotanitarsus nigricauda	Literature review
1111	Arthropoda	Insecta	Diptera	Chironomidae	Rheotanytarsus	Rheotanytarsus chetophylus	Literature review
1112	Arthropoda	Insecta	Diptera	Chironomidae	Rheotanytarsus	Rheotanytarsus photophilus	Literature review
1113	Arthropoda	Insecta	Diptera	Chironomidae	Smittia	Smittia aterrima	Literature review
1114	Arthropoda	Insecta	Diptera	Chironomidae	Smittia	Smittia contingens	Literature review
1115	Arthropoda	Insecta	Diptera	Chironomidae	Smittia	Smittia superata	Literature review
1116	Arthropoda	Insecta	Diptera	Chironomidae	Stempellinella	Stempellinella brevis	Literature review
1117	Arthropoda	Insecta	Diptera	Chironomidae	Stempellinella	Stempellinella saltum	Literature review
1118	Arthropoda	Insecta	Diptera	Chironomidae	Symposiocladius	Symposiocladius lignicola	Literature review
1119	Arthropoda	Insecta	Diptera	Chironomidae	Syncricotopus	Syncricotopus rufiventris	Literature review
1120	Arthropoda	Insecta	Diptera	Chironomidae	Syndiamesa	Syndiamesa brincki	Literature review
1121	Arthropoda	Insecta	Diptera	Chironomidae	Syndiamesa	Syndiamesa olivacea	Literature review
1122	Arthropoda	Insecta	Diptera	Chironomidae	Synorthocladius	Synorthocladius semivirens	Literature review
1123	Arthropoda	Insecta	Diptera	Chironomidae	Tanytarsus	Tanytarsus brundini	Literature review
1124	Arthropoda	Insecta	Diptera	Chironomidae	Tanytarsus	Tanytarsus gregarius	Literature review
1125	Arthropoda	Insecta	Diptera	Chironomidae	Tanytarsus	Tanytarsus lauterborni	Literature review
1126	Arthropoda	Insecta	Diptera	Chironomidae	Tanytarsus	Tanytarsus lestagei	Literature review
1127	Arthropoda	Insecta	Diptera	Chironomidae	Tanytarsus	Tanytarsus medius	Literature review
1128	Arthropoda	Insecta	Diptera	Chironomidae	Tanytarsus	Tanytarsus palettaris	Literature review
1129	Arthropoda	Insecta	Diptera	Chironomidae	Tanytarsus	Tanytarsus usmaensis	Literature review
1130	Arthropoda	Insecta	Diptera	Chironomidae	Tendipedinae	Tendipedinae genuinae	Literature review
1131	Arthropoda	Insecta	Diptera	Chironomidae	Thienemanniella	Thienemanniella clavicornis	Literature review
1132	Arthropoda	Insecta	Diptera	Chironomidae	Thienemanniella	Thienemanniella flaviforceps	Literature review
1133	Arthropoda	Insecta	Diptera	Chironomidae	Thienemannimyia	Thienemannimyia geijskesi	Literature review
1134	Arthropoda	Insecta	Diptera	Chironomidae	Thienemannimyia	Thienemannimyia laeta	Literature review
1135	Arthropoda	Insecta	Diptera	Chironomidae	Thienemannimyia	Thienemannimyia lentiginosa	Literature review
1136	Arthropoda	Insecta	Diptera	Chironomidae	Trissocladius	Trissocladius olivaceus	Literature review
1137	Arthropoda	Insecta	Diptera	Chironomidae	Tvetenia	Tvetenia bavarica	Literature review
1138	Arthropoda	Insecta	Diptera	Chironomidae	Tvetenia	Tvetenia calvescens	Literature review
1139	Arthropoda	Insecta	Diptera	Chironomidae	Tvetenia	Tvetenia verralli	Literature review
1140	Arthropoda	Insecta	Diptera	Chironomidae	Virgatanytarsus	Virgatanytarsus sp.	Literature review
1141	Arthropoda	Insecta	Diptera	Chironomidae	Zavrelia	Zavrelia inopinata	Literature review
1142	Arthropoda	Insecta	Diptera	Chironomidae	Zavrelimyia	Zavrelimyia melanura	Literature review
1143	Arthropoda	Insecta	Diptera	Chloropidae	Cetema	Cetema cereris	Literature review
1144	Arthropoda	Insecta	Diptera	Chloropidae	Cetema	Cetema elongata	Literature review
1145	Arthropoda	Insecta	Diptera	Chloropidae	Cetema	Cetema myopina	Literature review
1146	Arthropoda	Insecta	Diptera	Chloropidae	Polyodaspis	Polyodaspis sulcicollis	Literature review
1147	Arthropoda	Insecta	Diptera	Conopidae	Conops	Conops flavipes	Literature review
1148	Arthropoda	Insecta	Diptera	Conopidae	Conops	Conops quadrifasciatus	Literature review
1149	Arthropoda	Insecta	Diptera	Conopidae	Sicus	Sicus ferrugineus	Literature review
1150	Arthropoda	Insecta	Diptera	Dolichopodidae	Argyra	Argyra auricollis	Literature review
1151	Arthropoda	Insecta	Diptera	Dolichopodidae	Campsicnemus	Campsicnemus curvipes	Literature review
1152	Arthropoda	Insecta	Diptera	Dolichopodidae	Campsicnemus	Campsicnemus umbripennis	Literature review
1153	Arthropoda	Insecta	Diptera	Dolichopodidae	Chrysotimus	Chrysotimus molliculus	Literature review
1154	Arthropoda	Insecta	Diptera	Dolichopodidae	Diaphorus	Diaphorus oculatus	Literature review
1155	Arthropoda	Insecta	Diptera	Dolichopodidae	Dolichopus	Dolichopus argyrotarsus	Literature review
1156	Arthropoda	Insecta	Diptera	Dolichopodidae	Dolichopus	Dolichopus claviger	Literature review
1157	Arthropoda	Insecta	Diptera	Dolichopodidae	Dolichopus	Dolichopus genicupallidus	Literature review
1158	Arthropoda	Insecta	Diptera	Dolichopodidae	Dolichopus	Dolichopus genupallidus	Literature review
1159	Arthropoda	Insecta	Diptera	Dolichopodidae	Dolichopus	Dolichopus longicornis	Literature review
1160	Arthropoda	Insecta	Diptera	Dolichopodidae	Dolichopus	Dolichopus picipes	Literature review
1161	Arthropoda	Insecta	Diptera	Dolichopodidae	Dolichopus	Dolichopus popularis	Literature review
1162	Arthropoda	Insecta	Diptera	Dolichopodidae	Dolichopus	Dolichopus ungulatus	Literature review
1163	Arthropoda	Insecta	Diptera	Dolichopodidae	Dolichopus	Dolichopus vitripennis	Literature review
1164	Arthropoda	Insecta	Diptera	Dolichopodidae	Hercostomus	Hercostomus aerosus	Literature review
1165	Arthropoda	Insecta	Diptera	Dolichopodidae	Hercostomus	Hercostomus brevicornis	Literature review
1166	Arthropoda	Insecta	Diptera	Dolichopodidae	Hercostomus	Hercostomus chalybeus	Literature review
1167	Arthropoda	Insecta	Diptera	Dolichopodidae	Hercostomus	Hercostomus conformis	Literature review
1168	Arthropoda	Insecta	Diptera	Dolichopodidae	Hercostomus	Hercostomus longiventris	Literature review
1169	Arthropoda	Insecta	Diptera	Dolichopodidae	Hercostomus	Hercostomus sahlbergi	Literature review
1170	Arthropoda	Insecta	Diptera	Dolichopodidae	Hydrophorus	Hydrophorus viridis	Literature review
1171	Arthropoda	Insecta	Diptera	Dolichopodidae	Lamprochromus	Lamprochromus speciosus	Literature review
1172	Arthropoda	Insecta	Diptera	Dolichopodidae	Neurigona	Neurigona quadrifasciata	Literature review
1173	Arthropoda	Insecta	Diptera	Dolichopodidae	Rhaphium	Rhaphium caliginosum	Literature review
1174	Arthropoda	Insecta	Diptera	Dolichopodidae	Sciapus	Sciapus bellus	Literature review
1175	Arthropoda	Insecta	Diptera	Dolichopodidae	Sciapus	Sciapus platypterus	Literature review
1176	Arthropoda	Insecta	Diptera	Dolichopodidae	Sympycnus	Sympycnus annulipes	Literature review
1177	Arthropoda	Insecta	Diptera	Dolichopodidae	Sympycnus	Sympycnus cirrhipes	Literature review
1178	Arthropoda	Insecta	Diptera	Dolichopodidae	Sympycnus	Sympycnus pulicarius	Literature review
1179	Arthropoda	Insecta	Diptera	Dolichopodidae	Syntormon	Syntormon zelleri	Literature review
1180	Arthropoda	Insecta	Diptera	Empididae	Empis	Empis bistortae	Literature review
1181	Arthropoda	Insecta	Diptera	Empididae	Empis	Empis crassa	Literature review
1182	Arthropoda	Insecta	Diptera	Empididae	Empis	Empis discolor	Literature review
1183	Arthropoda	Insecta	Diptera	Empididae	Empis	Empis florisomna	Literature review
1184	Arthropoda	Insecta	Diptera	Empididae	Empis	Empis gravipes	Literature review
1185	Arthropoda	Insecta	Diptera	Empididae	Empis	Empis nigripes	Literature review
1186	Arthropoda	Insecta	Diptera	Empididae	Empis	Empis pusio	Literature review
1187	Arthropoda	Insecta	Diptera	Empididae	Rhamphomyia	Rhamphomyia anthracina	Literature review
1188	Arthropoda	Insecta	Diptera	Empididae	Rhamphomyia	Rhamphomyia fuscipennis	Literature review
1189	Arthropoda	Insecta	Diptera	Empididae	Rhamphomyia	Rhamphomyia heterochroma	Literature review
1190	Arthropoda	Insecta	Diptera	Empididae	Rhamphomyia	Rhamphomyia hirtimana	Literature review
1191	Arthropoda	Insecta	Diptera	Empididae	Rhamphomyia	Rhamphomyia pilifer	Literature review
1192	Arthropoda	Insecta	Diptera	Empididae	Wiedemannia	Wiedemannia hygrobia	Literature review
1193	Arthropoda	Insecta	Diptera	Heleomyzidae	Eccoptomera	Eccoptomera ornata	Literature review
1194	Arthropoda	Insecta	Diptera	Heleomyzidae	Heleomyza	Heleomyza captiosa	Literature review
1195	Arthropoda	Insecta	Diptera	Heleomyzidae	Heleomyza	Heleomyza setulosa	Literature review
1196	Arthropoda	Insecta	Diptera	Heleomyzidae	Heteromyza	Heteromyza rotundicornis	Literature review
1197	Arthropoda	Insecta	Diptera	Heleomyzidae	Morpholeria	Morpholeria variabilis	Literature review
1198	Arthropoda	Insecta	Diptera	Heleomyzidae	Neoleria	Neoleria inscripta	Literature review
1199	Arthropoda	Insecta	Diptera	Heleomyzidae	Neoleria	Neoleria ruficeps	Literature review
1200	Arthropoda	Insecta	Diptera	Heleomyzidae	Scoliocentra	Scoliocentra caesia	Literature review
1201	Arthropoda	Insecta	Diptera	Heleomyzidae	Scoliocentra	Scoliocentra ceianui	Literature review
1202	Arthropoda	Insecta	Diptera	Heleomyzidae	Scoliocentra	Scoliocentra confusa	Literature review
1203	Arthropoda	Insecta	Diptera	Heleomyzidae	Scoliocentra	Scoliocentra scutellaris	Literature review
1204	Arthropoda	Insecta	Diptera	Heleomyzidae	Suillia	Suillia atricornis	Literature review
1205	Arthropoda	Insecta	Diptera	Heleomyzidae	Suillia	Suillia bicolor	Literature review
1206	Arthropoda	Insecta	Diptera	Heleomyzidae	Suillia	Suillia fuscicornis	Literature review
1207	Arthropoda	Insecta	Diptera	Heleomyzidae	Suillia	Suillia inornata	Literature review
1208	Arthropoda	Insecta	Diptera	Heleomyzidae	Suillia	Suillia lurida	Literature review
1209	Arthropoda	Insecta	Diptera	Heleomyzidae	Suillia	Suillia nemorum	Literature review
1210	Arthropoda	Insecta	Diptera	Heleomyzidae	Tephrochlamys	Tephrochlamys flavipes	Literature review
1211	Arthropoda	Insecta	Diptera	Heleomyzidae	Tephrochlamys	Tephrochlamys rufiventris	Literature review
1212	Arthropoda	Insecta	Diptera	Hybotidae	Bicellaria	Bicellaria spuria	Literature review
1213	Arthropoda	Insecta	Diptera	Lauxaniidae	Calliopum	Calliopum aeneum	Literature review
1214	Arthropoda	Insecta	Diptera	Lauxaniidae	Lyciella	Lyciella affinis	Literature review
1215	Arthropoda	Insecta	Diptera	Lauxaniidae	Lyciella	Lyciella illota	Literature review
1216	Arthropoda	Insecta	Diptera	Lauxaniidae	Lyciella	Lyciella laeta	Literature review
1217	Arthropoda	Insecta	Diptera	Lauxaniidae	Lyciella	Lyciella mihalyi	Literature review
1218	Arthropoda	Insecta	Diptera	Lauxaniidae	Lyciella	Lyciella platycephala	Literature review
1219	Arthropoda	Insecta	Diptera	Lauxaniidae	Minettia	Minettia lupulina	Literature review
1220	Arthropoda	Insecta	Diptera	Muscidae	Melanochelia	Melanochelia sp.	Literature review
1221	Arthropoda	Insecta	Diptera	Muscidae	Thricops	Thricops beckeri	Literature review
1222	Arthropoda	Insecta	Diptera	Muscidae	Thricops	Thricops cunctatus	Literature review
1223	Arthropoda	Insecta	Diptera	Muscidae	Thricops	Thricops genarum	Literature review
1224	Arthropoda	Insecta	Diptera	Muscidae	Thricops	Thricops nigritellus	Literature review
1225	Arthropoda	Insecta	Diptera	Muscidae	Thricops	Thricops semicinereus	Literature review
1226	Arthropoda	Insecta	Diptera	Pallopteridae	Palloptera	Palloptera marginata	Literature review
1227	Arthropoda	Insecta	Diptera	Pediciidae	Pedicia	Pedicia occulta	Literature review
1228	Arthropoda	Insecta	Diptera	Phaeomyiidae	Pelidnoptera	Pelidnoptera leptiformis	Literature review
1229	Arthropoda	Insecta	Diptera	Phoridae	Phora	Phora stictica	Literature review
1230	Arthropoda	Insecta	Diptera	Piophilidae	Allopiophila	Allopiophila luteata	Literature review
1231	Arthropoda	Insecta	Diptera	Piophilidae	Amphipogon	Amphipogon flavum	Literature review
1232	Arthropoda	Insecta	Diptera	Pipunculidae	Eudorylas	Eudorylas coloratus	Literature review
1233	Arthropoda	Insecta	Diptera	Psichodidae	Pericoma	Pericoma canescens	Literature review
1234	Arthropoda	Insecta	Diptera	Psichodidae	Psichoda	Psichoda sp.	Literature review
1235	Arthropoda	Insecta	Diptera	Psilidae	Loxocera	Loxocera aristata	Literature review
1236	Arthropoda	Insecta	Diptera	Rhagionidae	Chrysopilus	Chrysopilus nubecula	Literature review
1237	Arthropoda	Insecta	Diptera	Rhagionidae	Rhagio	Rhagio latipennis	Literature review
1238	Arthropoda	Insecta	Diptera	Rhagionidae	Rhagio	Rhagio lineola	Literature review
1239	Arthropoda	Insecta	Diptera	Rhagionidae	Rhagio	Rhagio notatus	Literature review
1240	Arthropoda	Insecta	Diptera	Rhagionidae	Rhagio	Rhagio scolopaceus	Literature review
1241	Arthropoda	Insecta	Diptera	Rhagionidae	Rhagio	Rhagio strigosus	Literature review
1242	Arthropoda	Insecta	Diptera	Sarcophagidae	Bellieria	Bellieria noverca	Literature review
1243	Arthropoda	Insecta	Diptera	Sarcophagidae	Parasarcophaga	Parasarcophaga tuberosa	Literature review
1244	Arthropoda	Insecta	Diptera	Sarcophagidae	Ravinia	Ravinia striata	Literature review
1245	Arthropoda	Insecta	Diptera	Scathophagidae	Scathophaga	Scathophaga stercoraria	GBIF only
1246	Arthropoda	Insecta	Diptera	Simuliidae	Odagmia	Odagmia ornata	Literature review
1247	Arthropoda	Insecta	Diptera	Simuliidae	Prosimulium	Prosimulium pseudohirtipes	Literature review
1248	Arthropoda	Insecta	Diptera	Simuliidae	Simulium	Simulium reptans	Literature review
1249	Arthropoda	Insecta	Diptera	Syrphidae	Arctophila	Arctophila bombiformis	Literature review
1250	Arthropoda	Insecta	Diptera	Syrphidae	Arctophila	Arctophila fulva	Literature review
1251	Arthropoda	Insecta	Diptera	Syrphidae	Arctophila	Arctophila superbiens	Literature review
1252	Arthropoda	Insecta	Diptera	Syrphidae	Baccha	Baccha elongata	Literature review
1253	Arthropoda	Insecta	Diptera	Syrphidae	Baccha	Baccha obscuripennis	Literature review
1254	Arthropoda	Insecta	Diptera	Syrphidae	Blera	Blera fallax	Literature review
1255	Arthropoda	Insecta	Diptera	Syrphidae	Brachymia	Brachymia berberina	Literature review
1256	Arthropoda	Insecta	Diptera	Syrphidae	Brachyopa	Brachyopa vittata	Literature review
1257	Arthropoda	Insecta	Diptera	Syrphidae	Brachypalpus	Brachypalpus chrysites	Literature review
1258	Arthropoda	Insecta	Diptera	Syrphidae	Chalcosyrphus	Chalcosyrphus pannonicus	Literature review
1259	Arthropoda	Insecta	Diptera	Syrphidae	Chamaesyrphus	Chamaesyrphus scaevoides	Literature review
1260	Arthropoda	Insecta	Diptera	Syrphidae	Cheilosia	Cheilosia aerea	Literature review
1261	Arthropoda	Insecta	Diptera	Syrphidae	Cheilosia	Cheilosia albitarsis	Literature review
1262	Arthropoda	Insecta	Diptera	Syrphidae	Cheilosia	Cheilosia antiqua	Literature review
1263	Arthropoda	Insecta	Diptera	Syrphidae	Cheilosia	Cheilosia barbata	Literature review
1264	Arthropoda	Insecta	Diptera	Syrphidae	Cheilosia	Cheilosia brevipennis	Literature review
1265	Arthropoda	Insecta	Diptera	Syrphidae	Cheilosia	Cheilosia canicularis	Literature review
1266	Arthropoda	Insecta	Diptera	Syrphidae	Cheilosia	Cheilosia carbonaria	Literature review
1267	Arthropoda	Insecta	Diptera	Syrphidae	Cheilosia	Cheilosia chloris	Literature review
1268	Arthropoda	Insecta	Diptera	Syrphidae	Cheilosia	Cheilosia curvinervis	Literature review
1269	Arthropoda	Insecta	Diptera	Syrphidae	Cheilosia	Cheilosia curvitibia	Literature review
1270	Arthropoda	Insecta	Diptera	Syrphidae	Cheilosia	Cheilosia cynocephala	Literature review
1271	Arthropoda	Insecta	Diptera	Syrphidae	Cheilosia	Cheilosia dacica	Literature review
1272	Arthropoda	Insecta	Diptera	Syrphidae	Cheilosia	Cheilosia derasa	Literature review
1273	Arthropoda	Insecta	Diptera	Syrphidae	Cheilosia	Cheilosia fasciata	Literature review
1274	Arthropoda	Insecta	Diptera	Syrphidae	Cheilosia	Cheilosia faucis	Literature review
1275	Arthropoda	Insecta	Diptera	Syrphidae	Cheilosia	Cheilosia gigantea	Literature review
1276	Arthropoda	Insecta	Diptera	Syrphidae	Cheilosia	Cheilosia illustrata	Literature review
1277	Arthropoda	Insecta	Diptera	Syrphidae	Cheilosia	Cheilosia impressa	Literature review
1278	Arthropoda	Insecta	Diptera	Syrphidae	Cheilosia	Cheilosia insignis	Literature review
1279	Arthropoda	Insecta	Diptera	Syrphidae	Cheilosia	Cheilosia lenis	Literature review
1280	Arthropoda	Insecta	Diptera	Syrphidae	Cheilosia	Cheilosia loewi	Literature review
1281	Arthropoda	Insecta	Diptera	Syrphidae	Cheilosia	Cheilosia longula	Literature review
1282	Arthropoda	Insecta	Diptera	Syrphidae	Cheilosia	Cheilosia marginata	Literature review
1283	Arthropoda	Insecta	Diptera	Syrphidae	Cheilosia	Cheilosia melanopa	Literature review
1284	Arthropoda	Insecta	Diptera	Syrphidae	Cheilosia	Cheilosia melanura	Literature review
1285	Arthropoda	Insecta	Diptera	Syrphidae	Cheilosia	Cheilosia montana	Literature review
1286	Arthropoda	Insecta	Diptera	Syrphidae	Cheilosia	Cheilosia mutabilis	Literature review
1287	Arthropoda	Insecta	Diptera	Syrphidae	Cheilosia	Cheilosia naso	Literature review
1288	Arthropoda	Insecta	Diptera	Syrphidae	Cheilosia	Cheilosia nasutula	Literature review
1289	Arthropoda	Insecta	Diptera	Syrphidae	Cheilosia	Cheilosia nigripes	Literature review
1290	Arthropoda	Insecta	Diptera	Syrphidae	Cheilosia	Cheilosia nivalis	Literature review
1291	Arthropoda	Insecta	Diptera	Syrphidae	Cheilosia	Cheilosia omissa	Literature review
1292	Arthropoda	Insecta	Diptera	Syrphidae	Cheilosia	Cheilosia pagana	Literature review
1293	Arthropoda	Insecta	Diptera	Syrphidae	Cheilosia	Cheilosia pascuorum	Literature review
1294	Arthropoda	Insecta	Diptera	Syrphidae	Cheilosia	Cheilosia pedemontana	Literature review
1295	Arthropoda	Insecta	Diptera	Syrphidae	Cheilosia	Cheilosia personata	Literature review
1296	Arthropoda	Insecta	Diptera	Syrphidae	Cheilosia	Cheilosia pictipennis	Literature review
1297	Arthropoda	Insecta	Diptera	Syrphidae	Cheilosia	Cheilosia plumbella	Literature review
1298	Arthropoda	Insecta	Diptera	Syrphidae	Cheilosia	Cheilosia polita	Literature review
1299	Arthropoda	Insecta	Diptera	Syrphidae	Cheilosia	Cheilosia portischinskiana	Literature review
1300	Arthropoda	Insecta	Diptera	Syrphidae	Cheilosia	Cheilosia proxima	Literature review
1301	Arthropoda	Insecta	Diptera	Syrphidae	Cheilosia	Cheilosia pubera	Literature review
1302	Arthropoda	Insecta	Diptera	Syrphidae	Cheilosia	Cheilosia recens	Literature review
1303	Arthropoda	Insecta	Diptera	Syrphidae	Cheilosia	Cheilosia rhynchops	Literature review
1304	Arthropoda	Insecta	Diptera	Syrphidae	Cheilosia	Cheilosia rotundiventris	Literature review
1305	Arthropoda	Insecta	Diptera	Syrphidae	Cheilosia	Cheilosia ruficollis	Literature review
1306	Arthropoda	Insecta	Diptera	Syrphidae	Cheilosia	Cheilosia sahlbergi	Literature review
1307	Arthropoda	Insecta	Diptera	Syrphidae	Cheilosia	Cheilosia scutellata	Literature review
1308	Arthropoda	Insecta	Diptera	Syrphidae	Cheilosia	Cheilosia semifasciata	Literature review
1309	Arthropoda	Insecta	Diptera	Syrphidae	Cheilosia	Cheilosia thalhammeri	Literature review
1310	Arthropoda	Insecta	Diptera	Syrphidae	Cheilosia	Cheilosia variabilis	Literature review
1311	Arthropoda	Insecta	Diptera	Syrphidae	Cheilosia	Cheilosia velutina	Literature review
1312	Arthropoda	Insecta	Diptera	Syrphidae	Cheilosia	Cheilosia vicina	Literature review
1313	Arthropoda	Insecta	Diptera	Syrphidae	Chrysogaster	Chrysogaster solstitialis	Literature review
1314	Arthropoda	Insecta	Diptera	Syrphidae	Chrysotoxum	Chrysotoxum arcuatum	Literature review
1315	Arthropoda	Insecta	Diptera	Syrphidae	Chrysotoxum	Chrysotoxum bicinctum	Literature review
1316	Arthropoda	Insecta	Diptera	Syrphidae	Chrysotoxum	Chrysotoxum fasciatum	Literature review
1317	Arthropoda	Insecta	Diptera	Syrphidae	Chrysotoxum	Chrysotoxum fasciolatum	Literature review
1318	Arthropoda	Insecta	Diptera	Syrphidae	Chrysotoxum	Chrysotoxum friuliensis	Literature review
1319	Arthropoda	Insecta	Diptera	Syrphidae	Chrysotoxum	Chrysotoxum intermedium	Literature review
1320	Arthropoda	Insecta	Diptera	Syrphidae	Chrysotoxum	Chrysotoxum octomaculatum	Literature review
1321	Arthropoda	Insecta	Diptera	Syrphidae	Criorhina	Criorhina asilia	Literature review
1322	Arthropoda	Insecta	Diptera	Syrphidae	Cynorrhina	Cynorrhina fallax	Literature review
1323	Arthropoda	Insecta	Diptera	Syrphidae	Dasysyrphus	Dasysyrphus albostriatus	Literature review
1324	Arthropoda	Insecta	Diptera	Syrphidae	Dasysyrphus	Dasysyrphus friulensis	Literature review
1325	Arthropoda	Insecta	Diptera	Syrphidae	Dasysyrphus	Dasysyrphus lunnatus	Literature review
1326	Arthropoda	Insecta	Diptera	Syrphidae	Dasysyrphus	Dasysyrphus nigricornis	Literature review
1327	Arthropoda	Insecta	Diptera	Syrphidae	Dasysyrphus	Dasysyrphus tricinctus	Literature review
1328	Arthropoda	Insecta	Diptera	Syrphidae	Didea	Didea alneti	Literature review
1329	Arthropoda	Insecta	Diptera	Syrphidae	Didea	Didea erratica	Literature review
1330	Arthropoda	Insecta	Diptera	Syrphidae	Didea	Didea fasciata	Literature review
1331	Arthropoda	Insecta	Diptera	Syrphidae	Didea	Didea intermedia	Literature review
1332	Arthropoda	Insecta	Diptera	Syrphidae	Epistrophe	Epistrophe eligans	Literature review
1333	Arthropoda	Insecta	Diptera	Syrphidae	Epistrophe	Epistrophe grossulariae	Literature review
1334	Arthropoda	Insecta	Diptera	Syrphidae	Epistrophe	Epistrophe monticola	Literature review
1335	Arthropoda	Insecta	Diptera	Syrphidae	Epistrophe	Epistrophe ochrostoma	Literature review
1336	Arthropoda	Insecta	Diptera	Syrphidae	Episyrphus	Episyrphus balteatus	Literature review
1337	Arthropoda	Insecta	Diptera	Syrphidae	Eristalinus	Eristalinus aeneus	Literature review
1338	Arthropoda	Insecta	Diptera	Syrphidae	Eristalinus	Eristalinus sepulchralis	Literature review
1339	Arthropoda	Insecta	Diptera	Syrphidae	Eristalis	Eristalis abusiva	Literature review
1340	Arthropoda	Insecta	Diptera	Syrphidae	Eristalis	Eristalis alpina	Literature review
1341	Arthropoda	Insecta	Diptera	Syrphidae	Eristalis	Eristalis arbustorum	Literature review
1342	Arthropoda	Insecta	Diptera	Syrphidae	Eristalis	Eristalis horticola	Literature review
1343	Arthropoda	Insecta	Diptera	Syrphidae	Eristalis	Eristalis interrupta	Literature review
1344	Arthropoda	Insecta	Diptera	Syrphidae	Eristalis	Eristalis jugorum	Literature review
1345	Arthropoda	Insecta	Diptera	Syrphidae	Eristalis	Eristalis pertinax	Literature review
1346	Arthropoda	Insecta	Diptera	Syrphidae	Eristalis	Eristalis picea	Literature review
1347	Arthropoda	Insecta	Diptera	Syrphidae	Eristalis	Eristalis pratorum	Literature review
1348	Arthropoda	Insecta	Diptera	Syrphidae	Eristalis	Eristalis rupium	Literature review
1349	Arthropoda	Insecta	Diptera	Syrphidae	Eristalis	Eristalis tenax	Literature review
1350	Arthropoda	Insecta	Diptera	Syrphidae	Eristalis	Eristalis vitripennis	Literature review
1351	Arthropoda	Insecta	Diptera	Syrphidae	Eryozona	Eryozona syrphoides	Literature review
1352	Arthropoda	Insecta	Diptera	Syrphidae	Eumerus	Eumerus sogdianus	Literature review
1353	Arthropoda	Insecta	Diptera	Syrphidae	Eumerus	Eumerus strigatus	Literature review
1354	Arthropoda	Insecta	Diptera	Syrphidae	Eupeodes	Eupeodes corollae	Literature review
1355	Arthropoda	Insecta	Diptera	Syrphidae	Eupeodes	Eupeodes lapponicus	Literature review
1356	Arthropoda	Insecta	Diptera	Syrphidae	Eupeodes	Eupeodes latifasciatus	Literature review
1357	Arthropoda	Insecta	Diptera	Syrphidae	Eupeodes	Eupeodes latilunulatus	Literature review
1358	Arthropoda	Insecta	Diptera	Syrphidae	Eupeodes	Eupeodes luniger	Literature review
1359	Arthropoda	Insecta	Diptera	Syrphidae	Eupeodes	Eupeodes nitens	Literature review
1360	Arthropoda	Insecta	Diptera	Syrphidae	Hammerschmidtia	Hammerschmidtia ferruginea	Literature review
1361	Arthropoda	Insecta	Diptera	Syrphidae	Helophilus	Helophilus parallelus	Literature review
1362	Arthropoda	Insecta	Diptera	Syrphidae	Helophilus	Helophilus pendulus	Literature review
1363	Arthropoda	Insecta	Diptera	Syrphidae	Helophilus	Helophilus trivittatus	GBIF only
1364	Arthropoda	Insecta	Diptera	Syrphidae	Heringia	Heringia heringi	Literature review
1365	Arthropoda	Insecta	Diptera	Syrphidae	Ischyosyrphus	Ischyosyrphus glaucinus	Literature review
1366	Arthropoda	Insecta	Diptera	Syrphidae	Ischyosyrphus	Ischyosyrphus laternarius	Literature review
1367	Arthropoda	Insecta	Diptera	Syrphidae	Ischyosyrphus	Ischyosyrphus leiophtalmus	Literature review
1368	Arthropoda	Insecta	Diptera	Syrphidae	Leucozona	Leucozona lucorum	Literature review
1369	Arthropoda	Insecta	Diptera	Syrphidae	Megasyrphus	Megasyrphus erratica	GBIF only
1370	Arthropoda	Insecta	Diptera	Syrphidae	Melangyna	Melangyna arctica	Literature review
1371	Arthropoda	Insecta	Diptera	Syrphidae	Melangyna	Melangyna cincta	Literature review
1372	Arthropoda	Insecta	Diptera	Syrphidae	Melangyna	Melangyna guttata	Literature review
1373	Arthropoda	Insecta	Diptera	Syrphidae	Melangyna	Melangyna labiatarum	Literature review
1374	Arthropoda	Insecta	Diptera	Syrphidae	Melangyna	Melangyna lasiophtalma	Literature review
1375	Arthropoda	Insecta	Diptera	Syrphidae	Melangyna	Melangyna umbellatarum	Literature review
1376	Arthropoda	Insecta	Diptera	Syrphidae	Melanostoma	Melanostoma dubium	Literature review
1377	Arthropoda	Insecta	Diptera	Syrphidae	Melanostoma	Melanostoma incompletum	Literature review
1378	Arthropoda	Insecta	Diptera	Syrphidae	Melanostoma	Melanostoma mellinum	Literature review
1379	Arthropoda	Insecta	Diptera	Syrphidae	Melanostoma	Melanostoma scalare	Literature review
1380	Arthropoda	Insecta	Diptera	Syrphidae	Meliscaeva	Meliscaeva auricollis	Literature review
1381	Arthropoda	Insecta	Diptera	Syrphidae	Meliscaeva	Meliscaeva cinctella	Literature review
1382	Arthropoda	Insecta	Diptera	Syrphidae	Merodon	Merodon cinereus	Literature review
1383	Arthropoda	Insecta	Diptera	Syrphidae	Merodon	Merodon constans	Literature review
1384	Arthropoda	Insecta	Diptera	Syrphidae	Microdon	Microdon eggeri	Literature review
1385	Arthropoda	Insecta	Diptera	Syrphidae	Microdon	Microdon mutabilis	Literature review
1386	Arthropoda	Insecta	Diptera	Syrphidae	Myathropa	Myathropa florea	Literature review
1387	Arthropoda	Insecta	Diptera	Syrphidae	Neocnemodon	Neocnemodon brevidens	Literature review
1388	Arthropoda	Insecta	Diptera	Syrphidae	Orthonerva	Orthonerva nobilis	Literature review
1389	Arthropoda	Insecta	Diptera	Syrphidae	Orthonerva	Orthonerva onytes	Literature review
1390	Arthropoda	Insecta	Diptera	Syrphidae	Orthonerva	Orthonerva tristis	Literature review
1391	Arthropoda	Insecta	Diptera	Syrphidae	Paragus	Paragus albifrons	Literature review
1392	Arthropoda	Insecta	Diptera	Syrphidae	Paragus	Paragus bicolor	Literature review
1393	Arthropoda	Insecta	Diptera	Syrphidae	Paragus	Paragus haemorrhous	Literature review
1394	Arthropoda	Insecta	Diptera	Syrphidae	Paragus	Paragus tibialis	Literature review
1395	Arthropoda	Insecta	Diptera	Syrphidae	Parapenium	Parapenium carbonarium	Literature review
1396	Arthropoda	Insecta	Diptera	Syrphidae	Parasyrphus	Parasyrphus annulatus	Literature review
1397	Arthropoda	Insecta	Diptera	Syrphidae	Parasyrphus	Parasyrphus lineolus	Literature review
1398	Arthropoda	Insecta	Diptera	Syrphidae	Parasyrphus	Parasyrphus monticolus	Literature review
1399	Arthropoda	Insecta	Diptera	Syrphidae	Parasyrphus	Parasyrphus nigritarsis	Literature review
1400	Arthropoda	Insecta	Diptera	Syrphidae	Parasyrphus	Parasyrphus punctulatus	Literature review
1401	Arthropoda	Insecta	Diptera	Syrphidae	Parasyrphus	Parasyrphus tarsatus	Literature review
1402	Arthropoda	Insecta	Diptera	Syrphidae	Parasyrphus	Parasyrphus unifasciatus	Literature review
1403	Arthropoda	Insecta	Diptera	Syrphidae	Parasyrphus	Parasyrphus vittiger	Literature review
1404	Arthropoda	Insecta	Diptera	Syrphidae	Pipiza	Pipiza bimaculata	Literature review
1405	Arthropoda	Insecta	Diptera	Syrphidae	Pipiza	Pipiza carbonaria	Literature review
1406	Arthropoda	Insecta	Diptera	Syrphidae	Pipiza	Pipiza noctiluca	Literature review
1407	Arthropoda	Insecta	Diptera	Syrphidae	Pipiza	Pipiza quadrimaculata	Literature review
1408	Arthropoda	Insecta	Diptera	Syrphidae	Pipizella	Pipizella maculipennis	Literature review
1409	Arthropoda	Insecta	Diptera	Syrphidae	Pipizella	Pipizella varipes	Literature review
1410	Arthropoda	Insecta	Diptera	Syrphidae	Pipizella	Pipizella virens	Literature review
1411	Arthropoda	Insecta	Diptera	Syrphidae	Platycheirus	Platycheirus albimanus	Literature review
1412	Arthropoda	Insecta	Diptera	Syrphidae	Platycheirus	Platycheirus angustatus	Literature review
1413	Arthropoda	Insecta	Diptera	Syrphidae	Platycheirus	Platycheirus clypeatus	Literature review
1414	Arthropoda	Insecta	Diptera	Syrphidae	Platycheirus	Platycheirus cyaneus	Literature review
1415	Arthropoda	Insecta	Diptera	Syrphidae	Platycheirus	Platycheirus flaviventris	Literature review
1416	Arthropoda	Insecta	Diptera	Syrphidae	Platycheirus	Platycheirus immarginatus	Literature review
1417	Arthropoda	Insecta	Diptera	Syrphidae	Platycheirus	Platycheirus manicatus	Literature review
1418	Arthropoda	Insecta	Diptera	Syrphidae	Platycheirus	Platycheirus melanopsis	Literature review
1419	Arthropoda	Insecta	Diptera	Syrphidae	Platycheirus	Platycheirus peltatus	Literature review
1420	Arthropoda	Insecta	Diptera	Syrphidae	Platycheirus	Platycheirus scambus	Literature review
1421	Arthropoda	Insecta	Diptera	Syrphidae	Platycheirus	Platycheirus scutatus	Literature review
1422	Arthropoda	Insecta	Diptera	Syrphidae	Platycheirus	Platycheirus sticticus	Literature review
1423	Arthropoda	Insecta	Diptera	Syrphidae	Platycheirus	Platycheirus tarsalis	Literature review
1424	Arthropoda	Insecta	Diptera	Syrphidae	Platycheirus	Platycheirus tatricus	Literature review
1425	Arthropoda	Insecta	Diptera	Syrphidae	Portevinia	Portevinia maculata	Literature review
1426	Arthropoda	Insecta	Diptera	Syrphidae	Rhingia	Rhingia austriaca	Literature review
1427	Arthropoda	Insecta	Diptera	Syrphidae	Rhingia	Rhingia borealis	Literature review
1428	Arthropoda	Insecta	Diptera	Syrphidae	Rhingia	Rhingia campestris	Literature review
1429	Arthropoda	Insecta	Diptera	Syrphidae	Rhingia	Rhingia rostrata	Literature review
1430	Arthropoda	Insecta	Diptera	Syrphidae	Scaeva	Scaeva pyrastri	Literature review
1431	Arthropoda	Insecta	Diptera	Syrphidae	Scaeva	Scaeva selenitica	Literature review
1432	Arthropoda	Insecta	Diptera	Syrphidae	Sericomyia	Sericomyia lappona	Literature review
1433	Arthropoda	Insecta	Diptera	Syrphidae	Sericomyia	Sericomyia silentis	Literature review
1434	Arthropoda	Insecta	Diptera	Syrphidae	Sphaerophoria	Sphaerophoria ruepelli	Literature review
1435	Arthropoda	Insecta	Diptera	Syrphidae	Sphaerophoria	Sphaerophoria scripta	Literature review
1436	Arthropoda	Insecta	Diptera	Syrphidae	Sphegina	Sphegina clunipes	Literature review
1437	Arthropoda	Insecta	Diptera	Syrphidae	Sphegina	Sphegina cornifera	Literature review
1438	Arthropoda	Insecta	Diptera	Syrphidae	Sphegina	Sphegina elegans	Literature review
1439	Arthropoda	Insecta	Diptera	Syrphidae	Sphegina	Sphegina kimakowiczi	Literature review
1440	Arthropoda	Insecta	Diptera	Syrphidae	Sphegina	Sphegina latifrons	Literature review
1441	Arthropoda	Insecta	Diptera	Syrphidae	Sphegina	Sphegina sibirica	Literature review
1442	Arthropoda	Insecta	Diptera	Syrphidae	Sphegina	Sphegina spheginea	Literature review
1443	Arthropoda	Insecta	Diptera	Syrphidae	Spilomya	Spilomya diophtalma	Literature review
1444	Arthropoda	Insecta	Diptera	Syrphidae	Syritta	Syritta pipiens	Literature review
1445	Arthropoda	Insecta	Diptera	Syrphidae	Syrphus	Syrphus annulatus	Literature review
1446	Arthropoda	Insecta	Diptera	Syrphidae	Syrphus	Syrphus annulipes	Literature review
1447	Arthropoda	Insecta	Diptera	Syrphidae	Syrphus	Syrphus balteatus	Literature review
1448	Arthropoda	Insecta	Diptera	Syrphidae	Syrphus	Syrphus cinctellus	Literature review
1449	Arthropoda	Insecta	Diptera	Syrphidae	Syrphus	Syrphus compositarum	Literature review
1450	Arthropoda	Insecta	Diptera	Syrphidae	Syrphus	Syrphus friuliensis	Literature review
1451	Arthropoda	Insecta	Diptera	Syrphidae	Syrphus	Syrphus grossulariae	Literature review
1452	Arthropoda	Insecta	Diptera	Syrphidae	Syrphus	Syrphus labiatarum	Literature review
1453	Arthropoda	Insecta	Diptera	Syrphidae	Syrphus	Syrphus lapponicus	Literature review
1454	Arthropoda	Insecta	Diptera	Syrphidae	Syrphus	Syrphus latilunulatus	Literature review
1455	Arthropoda	Insecta	Diptera	Syrphidae	Syrphus	Syrphus lunulatus	Literature review
1456	Arthropoda	Insecta	Diptera	Syrphidae	Syrphus	Syrphus nitens	Literature review
1457	Arthropoda	Insecta	Diptera	Syrphidae	Syrphus	Syrphus punctulatus	Literature review
1458	Arthropoda	Insecta	Diptera	Syrphidae	Syrphus	Syrphus ribesii	Literature review
1459	Arthropoda	Insecta	Diptera	Syrphidae	Syrphus	Syrphus torvus	Literature review
1460	Arthropoda	Insecta	Diptera	Syrphidae	Syrphus	Syrphus unifasciatus	Literature review
1461	Arthropoda	Insecta	Diptera	Syrphidae	Syrphus	Syrphus vitripennis	Literature review
1462	Arthropoda	Insecta	Diptera	Syrphidae	Syrphus	Syrphus vittiger	Literature review
1463	Arthropoda	Insecta	Diptera	Syrphidae	Temnostoma	Temnostoma bombylans	Literature review
1464	Arthropoda	Insecta	Diptera	Syrphidae	Temnostoma	Temnostoma vespiforme	Literature review
1465	Arthropoda	Insecta	Diptera	Syrphidae	Volucella	Volucella bombylans	Literature review
1466	Arthropoda	Insecta	Diptera	Syrphidae	Volucella	Volucella inanis	Literature review
1467	Arthropoda	Insecta	Diptera	Syrphidae	Volucella	Volucella perllucens	Literature review
1468	Arthropoda	Insecta	Diptera	Syrphidae	Volucella	Volucella zonaria	Literature review
1469	Arthropoda	Insecta	Diptera	Syrphidae	Xanthandrus	Xanthandrus comptus	Literature review
1470	Arthropoda	Insecta	Diptera	Syrphidae	Xylota	Xylota coeruleiventris	Literature review
1471	Arthropoda	Insecta	Diptera	Syrphidae	Xylota	Xylota florum	Literature review
1472	Arthropoda	Insecta	Diptera	Syrphidae	Xylota	Xylota ignava	Literature review
1473	Arthropoda	Insecta	Diptera	Syrphidae	Xylota	Xylota meigeniana	Literature review
1474	Arthropoda	Insecta	Diptera	Syrphidae	Xylota	Xylota pannonica	Literature review
1475	Arthropoda	Insecta	Diptera	Syrphidae	Xylota	Xylota segnis	Literature review
1476	Arthropoda	Insecta	Diptera	Syrphidae	Xylota	Xylota sylvarum	Literature review
1477	Arthropoda	Insecta	Diptera	Syrphidae	Xylota	Xylota tarda	Literature review
1478	Arthropoda	Insecta	Diptera	Syrphidae	Xylota	Xylota xanthocnema	Literature review
1479	Arthropoda	Insecta	Diptera	Syrphidae	Xylotomina	Xylotomina lenta	Literature review
1480	Arthropoda	Insecta	Diptera	Tabanidae	Atylotus	Atylotus fulvus	Literature review
1481	Arthropoda	Insecta	Diptera	Tabanidae	Atylotus	Atylotus loewianus	Literature review
1482	Arthropoda	Insecta	Diptera	Tabanidae	Atylotus	Atylotus rusticus	Literature review
1483	Arthropoda	Insecta	Diptera	Tabanidae	Chrysops	Chrysops caecutiens	Literature review
1484	Arthropoda	Insecta	Diptera	Tabanidae	Chrysops	Chrysops pictus	Literature review
1485	Arthropoda	Insecta	Diptera	Tabanidae	Chrysozona	Chrysozona crassicornis	Literature review
1486	Arthropoda	Insecta	Diptera	Tabanidae	Chrysozona	Chrysozona italica	Literature review
1487	Arthropoda	Insecta	Diptera	Tabanidae	Chrysozona	Chrysozona pluvialis	Literature review
1488	Arthropoda	Insecta	Diptera	Tabanidae	Glaucops	Glaucops hirsutus	Literature review
1489	Arthropoda	Insecta	Diptera	Tabanidae	Haematopota	Haematopota crassicornis	Literature review
1490	Arthropoda	Insecta	Diptera	Tabanidae	Haematopota	Haematopota italica	Literature review
1491	Arthropoda	Insecta	Diptera	Tabanidae	Haematopota	Haematopota ocelligera	Literature review
1492	Arthropoda	Insecta	Diptera	Tabanidae	Haematopota	Haematopota pandazisi	Literature review
1493	Arthropoda	Insecta	Diptera	Tabanidae	Haematopota	Haematopota pluvialis	Literature review
1494	Arthropoda	Insecta	Diptera	Tabanidae	Haematopota	Haematopota scutellata	Literature review
1495	Arthropoda	Insecta	Diptera	Tabanidae	Haematopota	Haematopota subcylindrica	Literature review
1496	Arthropoda	Insecta	Diptera	Tabanidae	Hybomitra	Hybomitra atemma	Literature review
1497	Arthropoda	Insecta	Diptera	Tabanidae	Hybomitra	Hybomitra auripila	Literature review
1498	Arthropoda	Insecta	Diptera	Tabanidae	Hybomitra	Hybomitra bimaculata	Literature review
1499	Arthropoda	Insecta	Diptera	Tabanidae	Hybomitra	Hybomitra distinguenda	Literature review
1500	Arthropoda	Insecta	Diptera	Tabanidae	Hybomitra	Hybomitra micans	Literature review
1501	Arthropoda	Insecta	Diptera	Tabanidae	Hybomitra	Hybomitra montana	Literature review
1502	Arthropoda	Insecta	Diptera	Tabanidae	Hybomitra	Hybomitra nigricornis	Literature review
1503	Arthropoda	Insecta	Diptera	Tabanidae	Silvius	Silvius alpinus	Literature review
1504	Arthropoda	Insecta	Diptera	Tabanidae	Silvius	Silvius vituli	Literature review
1505	Arthropoda	Insecta	Diptera	Tabanidae	Tabanus	Tabanus auripilus	Literature review
1506	Arthropoda	Insecta	Diptera	Tabanidae	Tabanus	Tabanus bovinus	Literature review
1507	Arthropoda	Insecta	Diptera	Tabanidae	Tabanus	Tabanus bromius	Literature review
1508	Arthropoda	Insecta	Diptera	Tabanidae	Tabanus	Tabanus cordiger	Literature review
1509	Arthropoda	Insecta	Diptera	Tabanidae	Tabanus	Tabanus distinguendus	Literature review
1510	Arthropoda	Insecta	Diptera	Tabanidae	Tabanus	Tabanus fulvus	Literature review
1511	Arthropoda	Insecta	Diptera	Tabanidae	Tabanus	Tabanus glaucopis	Literature review
1512	Arthropoda	Insecta	Diptera	Tabanidae	Tabanus	Tabanus hirsutus	Literature review
1513	Arthropoda	Insecta	Diptera	Tabanidae	Tabanus	Tabanus leleani	Literature review
1514	Arthropoda	Insecta	Diptera	Tabanidae	Tabanus	Tabanus maculicornis	Literature review
1515	Arthropoda	Insecta	Diptera	Tabanidae	Tabanus	Tabanus miki	Literature review
1516	Arthropoda	Insecta	Diptera	Tabanidae	Tabanus	Tabanus nigricornis	Literature review
1517	Arthropoda	Insecta	Diptera	Tabanidae	Tabanus	Tabanus plebejus	Literature review
1518	Arthropoda	Insecta	Diptera	Tabanidae	Tabanus	Tabanus quatuornotatus	Literature review
1519	Arthropoda	Insecta	Diptera	Tabanidae	Tabanus	Tabanus spodopterus	Literature review
1520	Arthropoda	Insecta	Diptera	Tabanidae	Tabanus	Tabanus sudeticus	Literature review
1521	Arthropoda	Insecta	Diptera	Tabanidae	Tabanus	Tabanus tergestinus	Literature review
1522	Arthropoda	Insecta	Diptera	Tachinidae	Kirbya	Kirbya moerens	GBIF only
1523	Arthropoda	Insecta	Diptera	Tachinidae	Tachina	Tachina fera	GBIF only
1524	Arthropoda	Insecta	Diptera	Tephritidae	Acidia	Acidia cognata	Literature review
1525	Arthropoda	Insecta	Diptera	Tephritidae	Aciura	Aciura coryli	Literature review
1526	Arthropoda	Insecta	Diptera	Tephritidae	Ditrichia	Ditrichia guttularis	Literature review
1527	Arthropoda	Insecta	Diptera	Tephritidae	Ensina	Ensina sonchi	Literature review
1528	Arthropoda	Insecta	Diptera	Tephritidae	Myoleja	Myoleja caesio	Literature review
1529	Arthropoda	Insecta	Diptera	Tephritidae	Noeeta	Noeeta pupillata	Literature review
1530	Arthropoda	Insecta	Diptera	Tephritidae	Orellia	Orellia tussilaginis	Literature review
1531	Arthropoda	Insecta	Diptera	Tephritidae	Orellia	Orellia winthemi	Literature review
1532	Arthropoda	Insecta	Diptera	Tephritidae	Oxynia	Oxynia flavipennis	Literature review
1533	Arthropoda	Insecta	Diptera	Tephritidae	Oxynia	Oxynia nebulosa	Literature review
1534	Arthropoda	Insecta	Diptera	Tephritidae	Rhagoletis	Rhagoletis alternata	Literature review
1535	Arthropoda	Insecta	Diptera	Tephritidae	Sphenella	Sphenella marginata	Literature review
1536	Arthropoda	Insecta	Diptera	Tephritidae	Stylia	Stylia achyrophori	Literature review
1537	Arthropoda	Insecta	Diptera	Tephritidae	Stylia	Stylia bidentis	Literature review
1538	Arthropoda	Insecta	Diptera	Tephritidae	Stylia	Stylia doronici	Literature review
1539	Arthropoda	Insecta	Diptera	Tephritidae	Stylia	Stylia loewiana	Literature review
1540	Arthropoda	Insecta	Diptera	Tephritidae	Tephritis	Tephritis bardanae	Literature review
1541	Arthropoda	Insecta	Diptera	Tephritidae	Tephritis	Tephritis crepidis	Literature review
1542	Arthropoda	Insecta	Diptera	Tephritidae	Tephritis	Tephritis heiseri	Literature review
1543	Arthropoda	Insecta	Diptera	Tephritidae	Tephritis	Tephritis leontodontis	Literature review
1544	Arthropoda	Insecta	Diptera	Tephritidae	Tephritis	Tephritis matricariae	Literature review
1545	Arthropoda	Insecta	Diptera	Tephritidae	Tephritis	Tephritis nigricauda	Literature review
1546	Arthropoda	Insecta	Diptera	Tephritidae	Trypeta	Trypeta immaculata	Literature review
1547	Arthropoda	Insecta	Diptera	Tephritidae	Urophora	Urophora quadrifasciata	Literature review
1548	Arthropoda	Insecta	Diptera	Tephritidae	Vidalia	Vidalia cornuta	Literature review
1549	Arthropoda	Insecta	Diptera	Tephritidae	Vidalia	Vidalia spinifrons	Literature review
1550	Arthropoda	Insecta	Diptera	Tephritidae	Xyphosia	Xyphosia miliaria	Literature review
1551	Arthropoda	Insecta	Diptera	Thaumalidae	Thaumelia	Thaumelia sp.	Literature review
1552	Arthropoda	Insecta	Diptera	Therevidae	Psilocephala	Psilocephala eximia	Literature review
1553	Arthropoda	Insecta	Diptera	Therevidae	Thereva	Thereva brevicornis	Literature review
1554	Arthropoda	Insecta	Diptera	Therevidae	Thereva	Thereva plebeja	Literature review
1555	Arthropoda	Insecta	Diptera	Therevidae	Thereva	Thereva valida	Literature review
1556	Arthropoda	Insecta	Diptera	Tipulidae	Dicranata	Dicranata bimaculata	Literature review
1557	Arthropoda	Insecta	Diptera	Tipulidae	Nephrotoma	Nephrotoma tenuipes	Literature review
1558	Arthropoda	Insecta	Diptera	Tipulidae	Tipula	Tipula benesignata	Literature review
1559	Arthropoda	Insecta	Diptera	Tipulidae	Tipula	Tipula hemiptera	Literature review
1560	Arthropoda	Insecta	Diptera	Tipulidae	Tipula	Tipula quadrivittata	Literature review
1561	Arthropoda	Insecta	Diptera	Tipulidae	Triciphona	Triciphona sp.	Literature review
1562	Arthropoda	Insecta	Ephemeroptera	Baetidae	Baetis	Baetis alpinus	Literature review
1563	Arthropoda	Insecta	Ephemeroptera	Baetidae	Baetis	Baetis carpatica	Literature review
1564	Arthropoda	Insecta	Ephemeroptera	Baetidae	Baetis	Baetis lutheri	Literature review
1565	Arthropoda	Insecta	Ephemeroptera	Baetidae	Baetis	Baetis rhodani	Literature review
1566	Arthropoda	Insecta	Ephemeroptera	Baetidae	Baetis	Baetis vernuus	Literature review
1567	Arthropoda	Insecta	Ephemeroptera	Baetidae	Centroptilum	Centroptilum luteolum	Literature review
1568	Arthropoda	Insecta	Ephemeroptera	Ephemerellidae	Ephemerella	Ephemerella ignita	Literature review
1569	Arthropoda	Insecta	Ephemeroptera	Heptageniidae	Ecdyonurus	Ecdyonurus dispar	Literature review
1570	Arthropoda	Insecta	Ephemeroptera	Heptageniidae	Ecdyonurus	Ecdyonurus fluminum	Literature review
1571	Arthropoda	Insecta	Ephemeroptera	Heptageniidae	Ecdyonurus	Ecdyonurus insignis	Literature review
1572	Arthropoda	Insecta	Ephemeroptera	Heptageniidae	Ecdyonurus	Ecdyonurus submontanus	Literature review
1573	Arthropoda	Insecta	Ephemeroptera	Heptageniidae	Ecdyonurus	Ecdyonurus torrentis	Literature review
1574	Arthropoda	Insecta	Ephemeroptera	Heptageniidae	Heptagenia	Heptagenia lateralis	Literature review
1575	Arthropoda	Insecta	Ephemeroptera	Heptageniidae	Rhitrogena	Rhitrogena semicolorata	Literature review
1576	Arthropoda	Insecta	Hemiptera	Alydidae	Alydus	Alydus calcaratus	Literature review
1577	Arthropoda	Insecta	Hemiptera	Anthocoridae	Acompocoris	Acompocoris alpinus	Literature review
1578	Arthropoda	Insecta	Hemiptera	Anthocoridae	Anthocoris	Anthocoris gallarumulmi	Literature review
1579	Arthropoda	Insecta	Hemiptera	Anthocoridae	Anthocoris	Anthocoris nemorum	Literature review
1580	Arthropoda	Insecta	Hemiptera	Aphrophoridae	Aphrophora	Aphrophora alni	Literature review
1581	Arthropoda	Insecta	Hemiptera	Aphrophoridae	Omalophora	Omalophora costalis	Literature review
1582	Arthropoda	Insecta	Hemiptera	Cercopidae	Cercopis	Cercopis sanguinolenta	Literature review
1583	Arthropoda	Insecta	Hemiptera	Cercopidae	Cercopis	Cercopis vulnerata	GBIF only
1584	Arthropoda	Insecta	Hemiptera	Cercopidae	Neophilaenus	Neophilaenus exclamationis	Literature review
1585	Arthropoda	Insecta	Hemiptera	Cercopidae	Neophilaenus	Neophilaenus lineatus	Literature review
1586	Arthropoda	Insecta	Hemiptera	Cercopidae	Philaenus	Philaenus spumarius	Literature review
1587	Arthropoda	Insecta	Hemiptera	Cicadellidae	Alnetoidia	Alnetoidia alneti	Literature review
1588	Arthropoda	Insecta	Hemiptera	Cicadellidae	Aphrodes	Aphrodes albifrons	Literature review
1589	Arthropoda	Insecta	Hemiptera	Cicadellidae	Aphrodes	Aphrodes bicinctus	Literature review
1590	Arthropoda	Insecta	Hemiptera	Cicadellidae	Aphrodes	Aphrodes flavostriatus	Literature review
1591	Arthropoda	Insecta	Hemiptera	Cicadellidae	Balclutha	Balclutha punctata	Literature review
1592	Arthropoda	Insecta	Hemiptera	Cicadellidae	Cicadella	Cicadella viridis	Literature review
1593	Arthropoda	Insecta	Hemiptera	Cicadellidae	Cicadula	Cicadula quadrinotata	Literature review
1594	Arthropoda	Insecta	Hemiptera	Cicadellidae	Deltocephalus	Deltocephalus pulicaris	Literature review
1595	Arthropoda	Insecta	Hemiptera	Cicadellidae	Diplocolenus	Diplocolenus abdominalis	Literature review
1596	Arthropoda	Insecta	Hemiptera	Cicadellidae	Diplocolenus	Diplocolenus bohemani	Literature review
1597	Arthropoda	Insecta	Hemiptera	Cicadellidae	Doratura	Doratura exilis	Literature review
1598	Arthropoda	Insecta	Hemiptera	Cicadellidae	Edwardsiana	Edwardsiana crataegi	Literature review
1599	Arthropoda	Insecta	Hemiptera	Cicadellidae	Edwardsiana	Edwardsiana geometrica	Literature review
1600	Arthropoda	Insecta	Hemiptera	Cicadellidae	Errastunus	Errastunus ocellaris	Literature review
1601	Arthropoda	Insecta	Hemiptera	Cicadellidae	Errhomenus	Errhomenus brachypterus	Literature review
1602	Arthropoda	Insecta	Hemiptera	Cicadellidae	Erythria	Erythria aureola	Literature review
1603	Arthropoda	Insecta	Hemiptera	Cicadellidae	Erythria	Erythria manderstjernii	Literature review
1604	Arthropoda	Insecta	Hemiptera	Cicadellidae	Erythria	Erythria montandoni	Literature review
1605	Arthropoda	Insecta	Hemiptera	Cicadellidae	Eupteryx	Eupteryx stachydearum	Literature review
1606	Arthropoda	Insecta	Hemiptera	Cicadellidae	Eupteryx	Eupteryx urticae	Literature review
1607	Arthropoda	Insecta	Hemiptera	Cicadellidae	Eupteryx	Eupteryx vittata	Literature review
1608	Arthropoda	Insecta	Hemiptera	Cicadellidae	Euscelis	Euscelis incisus	Literature review
1609	Arthropoda	Insecta	Hemiptera	Cicadellidae	Evacanthus	Evacanthus acuminatus	Literature review
1610	Arthropoda	Insecta	Hemiptera	Cicadellidae	Evacanthus	Evacanthus interruptus	Literature review
1611	Arthropoda	Insecta	Hemiptera	Cicadellidae	Forcipata	Forcipata cirinella	Literature review
1612	Arthropoda	Insecta	Hemiptera	Cicadellidae	Hardya	Hardya alpina	Literature review
1613	Arthropoda	Insecta	Hemiptera	Cicadellidae	Hardya	Hardya melanpsis	Literature review
1614	Arthropoda	Insecta	Hemiptera	Cicadellidae	Jassargus	Jassargus alpinus	Literature review
1615	Arthropoda	Insecta	Hemiptera	Cicadellidae	Macropis	Macropis cerea	Literature review
1616	Arthropoda	Insecta	Hemiptera	Cicadellidae	Macropis	Macropis marginata	Literature review
1617	Arthropoda	Insecta	Hemiptera	Cicadellidae	Macrosteles	Macrosteles fieberi	Literature review
1618	Arthropoda	Insecta	Hemiptera	Cicadellidae	Macrosteles	Macrosteles frontalis	Literature review
1619	Arthropoda	Insecta	Hemiptera	Cicadellidae	Macrosteles	Macrosteles leavis	Literature review
1620	Arthropoda	Insecta	Hemiptera	Cicadellidae	Pithyotettix	Pithyotettix abietinus	Literature review
1621	Arthropoda	Insecta	Hemiptera	Cicadellidae	Psammotettix	Psammotettix cephalotes	Literature review
1622	Arthropoda	Insecta	Hemiptera	Cicadellidae	Psammotettix	Psammotettix helvolus	Literature review
1623	Arthropoda	Insecta	Hemiptera	Cicadellidae	Speudotettix	Speudotettix subfusculus	Literature review
1624	Arthropoda	Insecta	Hemiptera	Cicadellidae	Thamnotettix	Thamnotettix confinis	Literature review
1625	Arthropoda	Insecta	Hemiptera	Cicadellidae	Typhlocyba	Typhlocyba bifasciata	Literature review
1626	Arthropoda	Insecta	Hemiptera	Coreidae	Coreus	Coreus marginatus	Literature review
1627	Arthropoda	Insecta	Hemiptera	Corixidae	Sigara	Sigara sp.	Literature review
1628	Arthropoda	Insecta	Hemiptera	Cydnidae	Canthophorus	Canthophorus impressus	Literature review
1629	Arthropoda	Insecta	Hemiptera	Delphacidae	Acanthodelphax	Acanthodelphax spinosus	Literature review
1630	Arthropoda	Insecta	Hemiptera	Delphacidae	Dicranotropis	Dicranotropis divergens	Literature review
1631	Arthropoda	Insecta	Hemiptera	Delphacidae	Hyledelphax	Hyledelphax elegantulus	Literature review
1632	Arthropoda	Insecta	Hemiptera	Delphacidae	Javesella	Javesella dubia	Literature review
1633	Arthropoda	Insecta	Hemiptera	Delphacidae	Kelisia	Kelisia pallidula	Literature review
1634	Arthropoda	Insecta	Hemiptera	Gerridae	Gerris	Gerris costae	Literature review
1635	Arthropoda	Insecta	Hemiptera	Gerridae	Gerris	Gerris thoracicus	Literature review
1636	Arthropoda	Insecta	Hemiptera	Gerridae	Limnoporus	Limnoporus rufoscutellatus	Literature review
1637	Arthropoda	Insecta	Hemiptera	Heterogastridae	Heterogaster	Heterogaster urticae	Literature review
1638	Arthropoda	Insecta	Hemiptera	Heterogastridae	Platyplax	Platyplax salviae	Literature review
1639	Arthropoda	Insecta	Hemiptera	Issidae	Issus	Issus coleoptratus	Literature review
1640	Arthropoda	Insecta	Hemiptera	Lygaeidae	Nithecus	Nithecus jacobaeae	Literature review
1641	Arthropoda	Insecta	Hemiptera	Lygaeidae	Spilostethus	Spilostethus saxatilis	Literature review
1642	Arthropoda	Insecta	Hemiptera	Membraciadae	Ceresa	Ceresa bubalus	Literature review
1643	Arthropoda	Insecta	Hemiptera	Miridae	Adelphocoris	Adelphocoris lineolatus	Literature review
1644	Arthropoda	Insecta	Hemiptera	Miridae	Adelphocoris	Adelphocoris seticornis	Literature review
1645	Arthropoda	Insecta	Hemiptera	Miridae	Agnocoris	Agnocoris rubicundus	Literature review
1646	Arthropoda	Insecta	Hemiptera	Miridae	Alloeotomus	Alloeotomus germanicus	Literature review
1647	Arthropoda	Insecta	Hemiptera	Miridae	Amphimenes	Amphimenes rugulipennis	Literature review
1648	Arthropoda	Insecta	Hemiptera	Miridae	Bryocoris	Bryocoris pteridis	Literature review
1649	Arthropoda	Insecta	Hemiptera	Miridae	Calocoris	Calocoris affinis	Literature review
1650	Arthropoda	Insecta	Hemiptera	Miridae	Deraeocoris	Deraeocoris lutescens	Literature review
1651	Arthropoda	Insecta	Hemiptera	Miridae	Deraeocoris	Deraeocoris ruber	Literature review
1652	Arthropoda	Insecta	Hemiptera	Miridae	Dichrooscytus	Dichrooscytus intermedius	Literature review
1653	Arthropoda	Insecta	Hemiptera	Miridae	Dicyphus	Dicyphus globulifer	Literature review
1654	Arthropoda	Insecta	Hemiptera	Miridae	Dicyphus	Dicyphus stachydis	Literature review
1655	Arthropoda	Insecta	Hemiptera	Miridae	Grypocoris	Grypocoris sexguttatus	Literature review
1656	Arthropoda	Insecta	Hemiptera	Miridae	Halticus	Halticus apterus	Literature review
1657	Arthropoda	Insecta	Hemiptera	Miridae	Leptopterna	Leptopterna dolabrata	Literature review
1658	Arthropoda	Insecta	Hemiptera	Miridae	Liocoris	Liocoris tripustulatus	Literature review
1659	Arthropoda	Insecta	Hemiptera	Miridae	Lygocoris	Lygocoris pratensis	Literature review
1660	Arthropoda	Insecta	Hemiptera	Miridae	Lygocoris	Lygocoris wagneri	Literature review
1661	Arthropoda	Insecta	Hemiptera	Miridae	Lygus	Lygus punctatus	Literature review
1662	Arthropoda	Insecta	Hemiptera	Miridae	Neolygus	Neolygus contaminatus	Literature review
1663	Arthropoda	Insecta	Hemiptera	Miridae	Odontoplatys	Odontoplatys bidentulus	Literature review
1664	Arthropoda	Insecta	Hemiptera	Miridae	Orthops	Orthops kalmii	Literature review
1665	Arthropoda	Insecta	Hemiptera	Miridae	Pinalitus	Pinalitus rubricatus	Literature review
1666	Arthropoda	Insecta	Hemiptera	Miridae	Plagiognathus	Plagiognathus arbustorum	Literature review
1667	Arthropoda	Insecta	Hemiptera	Miridae	Plagiognathus	Plagiognathus chrysanthemi	Literature review
1668	Arthropoda	Insecta	Hemiptera	Miridae	Stenodema	Stenodema calcarata	Literature review
1669	Arthropoda	Insecta	Hemiptera	Miridae	Stenodema	Stenodema holsata	Literature review
1670	Arthropoda	Insecta	Hemiptera	Miridae	Stenodema	Stenodema sericans	Literature review
1671	Arthropoda	Insecta	Hemiptera	Nabidae	Nabis	Nabis pseudoferus	Literature review
1672	Arthropoda	Insecta	Hemiptera	Nabidae	Nabis	Nabis rugosus	Literature review
1673	Arthropoda	Insecta	Hemiptera	Pentatomidae	Carpocoris	Carpocoris fuscispinus	Literature review
1674	Arthropoda	Insecta	Hemiptera	Pentatomidae	Dolycoris	Dolycoris baccarum	Literature review
1675	Arthropoda	Insecta	Hemiptera	Pentatomidae	Eurydema	Eurydema dominulus	Literature review
1676	Arthropoda	Insecta	Hemiptera	Pentatomidae	Graphosoma	Graphosoma italicum	GBIF only
1677	Arthropoda	Insecta	Hemiptera	Pentatomidae	Neottiglossa	Neottiglossa pusilla	Literature review
1678	Arthropoda	Insecta	Hemiptera	Pentatomidae	Palomena	Palomena prasina	Literature review
1679	Arthropoda	Insecta	Hemiptera	Pentatomidae	Pentatoma	Pentatoma rufipes	Literature review
1680	Arthropoda	Insecta	Hemiptera	Pentatomidae	Picromerus	Picromerus bidens	Literature review
1681	Arthropoda	Insecta	Hemiptera	Pyrrhocoridae	Pyrrhocoris	Pyrrhocoris apterus	Literature review
1682	Arthropoda	Insecta	Hemiptera	Rhopalidae	Rhopalus	Rhopalus parumpunctatus	Literature review
1683	Arthropoda	Insecta	Hemiptera	Rhopalidae	Rhopalus	Rhopalus subrufus	Literature review
1684	Arthropoda	Insecta	Hemiptera	Rhyparochromidae	Pterotmetus	Pterotmetus staphiliniformis	Literature review
1685	Arthropoda	Insecta	Hemiptera	Rhyparochromidae	Rhyparochromus	Rhyparochromus pini	Literature review
1686	Arthropoda	Insecta	Hemiptera	Rhyparochromidae	Scolopostethus	Scolopostethus grandis	Literature review
1687	Arthropoda	Insecta	Hemiptera	Rhyparochromidae	Scolopostethus	Scolopostethus thomsoni	Literature review
1688	Arthropoda	Insecta	Hemiptera	Rhyparochromidae	Trapezonotus	Trapezonotus desertus	Literature review
1689	Arthropoda	Insecta	Hemiptera	Scutelleridae	Eurygaster	Eurygaster testudinaria	Literature review
1690	Arthropoda	Insecta	Hemiptera	Tingidae	Acalypta	Acalypta nigrina	Literature review
1691	Arthropoda	Insecta	Hemiptera	Tingidae	Corythucha	Corythucha arcuata	GBIF only
1692	Arthropoda	Insecta	Hymenoptera	Andrenidae	Andrena	Andrena hattorfiana	Literature review
1693	Arthropoda	Insecta	Hymenoptera	Andrenidae	Panurgus	Panurgus calcaratus	Literature review
1694	Arthropoda	Insecta	Hymenoptera	Aphelinidae	Aphytis	Aphytis proclia	Literature review
1695	Arthropoda	Insecta	Hymenoptera	Aphelinidae	Coccophagus	Coccophagus lycimnia	Literature review
1696	Arthropoda	Insecta	Hymenoptera	Apidae	Anthophora	Anthophora furcatus	Literature review
1697	Arthropoda	Insecta	Hymenoptera	Apidae	Bombus	Bombus agrorum	Literature review
1698	Arthropoda	Insecta	Hymenoptera	Apidae	Bombus	Bombus bohemicus	Literature review
1699	Arthropoda	Insecta	Hymenoptera	Apidae	Bombus	Bombus humilis	Literature review
1700	Arthropoda	Insecta	Hymenoptera	Apidae	Bombus	Bombus hypnorum	Literature review
1701	Arthropoda	Insecta	Hymenoptera	Apidae	Bombus	Bombus lapidarius	Literature review
1702	Arthropoda	Insecta	Hymenoptera	Apidae	Bombus	Bombus mastrucatus	Literature review
1703	Arthropoda	Insecta	Hymenoptera	Apidae	Bombus	Bombus pratorum	Literature review
1704	Arthropoda	Insecta	Hymenoptera	Apidae	Bombus	Bombus pyrenacus	Literature review
1705	Arthropoda	Insecta	Hymenoptera	Apidae	Bombus	Bombus silvarum	Literature review
1706	Arthropoda	Insecta	Hymenoptera	Apidae	Bombus	Bombus soroeensis	Literature review
1707	Arthropoda	Insecta	Hymenoptera	Apidae	Bombus	Bombus subterraneus	Literature review
1708	Arthropoda	Insecta	Hymenoptera	Apidae	Bombus	Bombus terrestris	Literature review
1709	Arthropoda	Insecta	Hymenoptera	Braconidae	Apanteles	Apanteles falcatus	Literature review
1710	Arthropoda	Insecta	Hymenoptera	Braconidae	Apanteles	Apanteles tedellae	Literature review
1711	Arthropoda	Insecta	Hymenoptera	Braconidae	Glyptapanteles	Glyptapanteles fulvipes	Literature review
1712	Arthropoda	Insecta	Hymenoptera	Braconidae	Microgaster	Microgaster subcompleta	Literature review
1713	Arthropoda	Insecta	Hymenoptera	Braconidae	Protapanteles	Protapanteles liparidis	Literature review
1714	Arthropoda	Insecta	Hymenoptera	Braconidae	Protapanteles	Protapanteles vitripennis	Literature review
1715	Arthropoda	Insecta	Hymenoptera	Braconidae	Protomicroplitis	Protomicroplitis abdominalis	Literature review
1716	Arthropoda	Insecta	Hymenoptera	Chalcididae	Brachymeria	Brachymeria intermedia	Literature review
1717	Arthropoda	Insecta	Hymenoptera	Colletidae	Colletes	Colletes similis	Literature review
1718	Arthropoda	Insecta	Hymenoptera	Colletidae	Hylaeus	Hylaeus styriacus	Literature review
1719	Arthropoda	Insecta	Hymenoptera	Diapriidae	Zygota	Zygota brevipennis	Literature review
1720	Arthropoda	Insecta	Hymenoptera	Encyrtidae	Aphycus	Aphycus apicalis	Literature review
1721	Arthropoda	Insecta	Hymenoptera	Encyrtidae	Blastotrix	Blastotrix sericea	Literature review
1722	Arthropoda	Insecta	Hymenoptera	Encyrtidae	Coccidencyrtus	Coccidencyrtus sp.	Literature review
1723	Arthropoda	Insecta	Hymenoptera	Encyrtidae	Copidosoma	Copidosoma herbaceum	Literature review
1724	Arthropoda	Insecta	Hymenoptera	Eulophidae	Elachertus	Elachertus sp.	Literature review
1725	Arthropoda	Insecta	Hymenoptera	Eumenidae	Symmorphus	Symmorphus bifasciatus	Literature review
1726	Arthropoda	Insecta	Hymenoptera	Eumenidae	Symmorphus	Symmorphus mutinensis	Literature review
1727	Arthropoda	Insecta	Hymenoptera	Eupelmidae	Anastatus	Anastatus bifasciatus	Literature review
1728	Arthropoda	Insecta	Hymenoptera	Eupelmidae	Eupelmella	Eupelmella vesicularis	Literature review
1729	Arthropoda	Insecta	Hymenoptera	Eurytomidae	Eurytoma	Eurytoma sp.	Literature review
1730	Arthropoda	Insecta	Hymenoptera	Eurytomidae	Isosoma	Isosoma sp.	Literature review
1731	Arthropoda	Insecta	Hymenoptera	Formicidae	Camponotus	Camponotus herculeanus	Literature review
1732	Arthropoda	Insecta	Hymenoptera	Formicidae	Camponotus	Camponotus ligniperda	Literature review
1733	Arthropoda	Insecta	Hymenoptera	Formicidae	Formica	Formica cinerea	Literature review
1734	Arthropoda	Insecta	Hymenoptera	Formicidae	Formica	Formica cunicularia	Literature review
1735	Arthropoda	Insecta	Hymenoptera	Formicidae	Formica	Formica exsecta	Literature review
1736	Arthropoda	Insecta	Hymenoptera	Formicidae	Formica	Formica polyctena	Literature review
1737	Arthropoda	Insecta	Hymenoptera	Formicidae	Formica	Formica pratensis	Literature review
1738	Arthropoda	Insecta	Hymenoptera	Formicidae	Formica	Formica rufa	Literature review
1739	Arthropoda	Insecta	Hymenoptera	Formicidae	Formica	Formica rufibarbis	Literature review
1740	Arthropoda	Insecta	Hymenoptera	Formicidae	Formica	Formica sanguinea	Literature review
1741	Arthropoda	Insecta	Hymenoptera	Formicidae	Lasius	Lasius emarginatus	Literature review
1742	Arthropoda	Insecta	Hymenoptera	Formicidae	Lasius	Lasius flavus	Literature review
1743	Arthropoda	Insecta	Hymenoptera	Formicidae	Lasius	Lasius niger	Literature review
1744	Arthropoda	Insecta	Hymenoptera	Formicidae	Leptothorax	Leptothorax acervorum	Literature review
1745	Arthropoda	Insecta	Hymenoptera	Formicidae	Leptothorax	Leptothorax interrupta	Literature review
1746	Arthropoda	Insecta	Hymenoptera	Formicidae	Leptothorax	Leptothorax luteus	Literature review
1747	Arthropoda	Insecta	Hymenoptera	Formicidae	Leptothorax	Leptothorax unifasciata	Literature review
1748	Arthropoda	Insecta	Hymenoptera	Formicidae	Manica	Manica rubida	Literature review
1749	Arthropoda	Insecta	Hymenoptera	Formicidae	Myrmica	Myrmica laevinodis	Literature review
1750	Arthropoda	Insecta	Hymenoptera	Formicidae	Myrmica	Myrmica scabrinodis	Literature review
1751	Arthropoda	Insecta	Hymenoptera	Formicidae	Solenopsis	Solenopsis fugax	Literature review
1752	Arthropoda	Insecta	Hymenoptera	Formicidae	Tapinoma	Tapinoma erraticum	Literature review
1753	Arthropoda	Insecta	Hymenoptera	Formicidae	Tetramorium	Tetramorium caespitum	Literature review
1754	Arthropoda	Insecta	Hymenoptera	Halictidae	Dufourea	Dufourea vulgaris	Literature review
1755	Arthropoda	Insecta	Hymenoptera	Halictidae	Halictus	Halictus rubicundus	Literature review
1756	Arthropoda	Insecta	Hymenoptera	Halictidae	Lasioglossum	Lasioglossum calceatum	Literature review
1757	Arthropoda	Insecta	Hymenoptera	Halictidae	Sphecodes	Sphecodes minutus	Literature review
1758	Arthropoda	Insecta	Hymenoptera	Ichneumonidae	Achaius	Achaius oratorius	Literature review
1759	Arthropoda	Insecta	Hymenoptera	Ichneumonidae	Agrothereutes	Agrothereutes adustus	Literature review
1760	Arthropoda	Insecta	Hymenoptera	Ichneumonidae	Agrypon	Agrypon anomelas	Literature review
1761	Arthropoda	Insecta	Hymenoptera	Ichneumonidae	Agrypon	Agrypon faciale	Literature review
1762	Arthropoda	Insecta	Hymenoptera	Ichneumonidae	Alexeter	Alexeter fallax	Literature review
1763	Arthropoda	Insecta	Hymenoptera	Ichneumonidae	Alexeter	Alexeter gracilentus	Literature review
1764	Arthropoda	Insecta	Hymenoptera	Ichneumonidae	Alexeter	Alexeter inconspicuus	Literature review
1765	Arthropoda	Insecta	Hymenoptera	Ichneumonidae	Alexeter	Alexeter nebulator	Literature review
1766	Arthropoda	Insecta	Hymenoptera	Ichneumonidae	Alexeter	Alexeter sectator	Literature review
1767	Arthropoda	Insecta	Hymenoptera	Ichneumonidae	Alomya	Alomya debellator	Literature review
1768	Arthropoda	Insecta	Hymenoptera	Ichneumonidae	Amblyteles	Amblyteles proximus	Literature review
1769	Arthropoda	Insecta	Hymenoptera	Ichneumonidae	Amlyjoppa	Amlyjoppa fuscipennis	Literature review
1770	Arthropoda	Insecta	Hymenoptera	Ichneumonidae	Aoplus	Aoplus altercator	Literature review
1771	Arthropoda	Insecta	Hymenoptera	Ichneumonidae	Aoplus	Aoplus defraudator	Literature review
1772	Arthropoda	Insecta	Hymenoptera	Ichneumonidae	Aoplus	Aoplus ochropis	Literature review
1773	Arthropoda	Insecta	Hymenoptera	Ichneumonidae	Aoplus	Aoplus personatus	Literature review
1774	Arthropoda	Insecta	Hymenoptera	Ichneumonidae	Aoplus	Aoplus rubricosus	Literature review
1775	Arthropoda	Insecta	Hymenoptera	Ichneumonidae	Aoplus	Aoplus ruficeps	Literature review
1776	Arthropoda	Insecta	Hymenoptera	Ichneumonidae	Apechthis	Apechthis resinator	Literature review
1777	Arthropoda	Insecta	Hymenoptera	Ichneumonidae	Aphanoroptrum	Aphanoroptrum abdominale	Literature review
1778	Arthropoda	Insecta	Hymenoptera	Ichneumonidae	Aritranis	Aritranis alboclypeatus	Literature review
1779	Arthropoda	Insecta	Hymenoptera	Ichneumonidae	Aritranis	Aritranis clementi	Literature review
1780	Arthropoda	Insecta	Hymenoptera	Ichneumonidae	Astiphromma	Astiphromma pictum	Literature review
1781	Arthropoda	Insecta	Hymenoptera	Ichneumonidae	Astiphromma	Astiphromma striatum	Literature review
1782	Arthropoda	Insecta	Hymenoptera	Ichneumonidae	Banchus	Banchus monileatus	Literature review
1783	Arthropoda	Insecta	Hymenoptera	Ichneumonidae	Banchus	Banchus pictus	Literature review
1784	Arthropoda	Insecta	Hymenoptera	Ichneumonidae	Banchus	Banchus volutatorius	Literature review
1785	Arthropoda	Insecta	Hymenoptera	Ichneumonidae	Barichneumon	Barichneumon angustatus	Literature review
1786	Arthropoda	Insecta	Hymenoptera	Ichneumonidae	Barichneumon	Barichneumon tibialis	Literature review
1787	Arthropoda	Insecta	Hymenoptera	Ichneumonidae	Barytarbes	Barytarbes segmentarius	Literature review
1788	Arthropoda	Insecta	Hymenoptera	Ichneumonidae	Bessobates	Bessobates cristata	Literature review
1789	Arthropoda	Insecta	Hymenoptera	Ichneumonidae	Bessobates	Bessobates latungula	Literature review
1790	Arthropoda	Insecta	Hymenoptera	Ichneumonidae	Bessobates	Bessobates virgata	Literature review
1791	Arthropoda	Insecta	Hymenoptera	Ichneumonidae	Buathra	Buathra tarsoleuca	Literature review
1792	Arthropoda	Insecta	Hymenoptera	Ichneumonidae	Callajoppa	Callajoppa exaltatoria	Literature review
1793	Arthropoda	Insecta	Hymenoptera	Ichneumonidae	Calliclisis	Calliclisis hectica	Literature review
1794	Arthropoda	Insecta	Hymenoptera	Ichneumonidae	Campoplex	Campoplex borealis	Literature review
1795	Arthropoda	Insecta	Hymenoptera	Ichneumonidae	Campoplex	Campoplex cingulatus	Literature review
1796	Arthropoda	Insecta	Hymenoptera	Ichneumonidae	Camposcopus	Camposcopus nigricornis	Literature review
1797	Arthropoda	Insecta	Hymenoptera	Ichneumonidae	Centeterus	Centeterus opprimator	Literature review
1798	Arthropoda	Insecta	Hymenoptera	Ichneumonidae	Chasmias	Chasmias lugens	Literature review
1799	Arthropoda	Insecta	Hymenoptera	Ichneumonidae	Chasmias	Chasmias motatorius	Literature review
1800	Arthropoda	Insecta	Hymenoptera	Ichneumonidae	Coelichneumon	Coelichneumon bilineatus	Literature review
1801	Arthropoda	Insecta	Hymenoptera	Ichneumonidae	Coelichneumon	Coelichneumon bistrigosus	Literature review
1802	Arthropoda	Insecta	Hymenoptera	Ichneumonidae	Coelichneumon	Coelichneumon bohemani	Literature review
1803	Arthropoda	Insecta	Hymenoptera	Ichneumonidae	Coelichneumon	Coelichneumon consimilis	Literature review
1804	Arthropoda	Insecta	Hymenoptera	Ichneumonidae	Coelichneumon	Coelichneumon ferreus	Literature review
1805	Arthropoda	Insecta	Hymenoptera	Ichneumonidae	Coelichneumon	Coelichneumon impressor	Literature review
1806	Arthropoda	Insecta	Hymenoptera	Ichneumonidae	Coelichneumon	Coelichneumon leucocerus	Literature review
1807	Arthropoda	Insecta	Hymenoptera	Ichneumonidae	Coelichneumon	Coelichneumon nobilis	Literature review
1808	Arthropoda	Insecta	Hymenoptera	Ichneumonidae	Coelichneumon	Coelichneumon rudis	Literature review
1809	Arthropoda	Insecta	Hymenoptera	Ichneumonidae	Coelichneumon	Coelichneumon sinister	Literature review
1810	Arthropoda	Insecta	Hymenoptera	Ichneumonidae	Coleocentrus	Coleocentrus caligatus	Literature review
1811	Arthropoda	Insecta	Hymenoptera	Ichneumonidae	Coleocentrus	Coleocentrus croceicornis	Literature review
1812	Arthropoda	Insecta	Hymenoptera	Ichneumonidae	Coleocentrus	Coleocentrus exareolatus	Literature review
1813	Arthropoda	Insecta	Hymenoptera	Ichneumonidae	Coleocentrus	Coleocentrus excitator	Literature review
1814	Arthropoda	Insecta	Hymenoptera	Ichneumonidae	Coleocentrus	Coleocentrus heteropus	Literature review
1815	Arthropoda	Insecta	Hymenoptera	Ichneumonidae	Colpognathus	Colpognathus celerator	Literature review
1816	Arthropoda	Insecta	Hymenoptera	Ichneumonidae	Colpognathus	Colpognathus divisus	Literature review
1817	Arthropoda	Insecta	Hymenoptera	Ichneumonidae	Cosmoconus	Cosmoconus ceratophorus	Literature review
1818	Arthropoda	Insecta	Hymenoptera	Ichneumonidae	Cosmoconus	Cosmoconus elongator	Literature review
1819	Arthropoda	Insecta	Hymenoptera	Ichneumonidae	Cratichneumon	Cratichneumon corruscator	Literature review
1820	Arthropoda	Insecta	Hymenoptera	Ichneumonidae	Cratichneumon	Cratichneumon culex	Literature review
1821	Arthropoda	Insecta	Hymenoptera	Ichneumonidae	Cratichneumon	Cratichneumon dissimilis	Literature review
1822	Arthropoda	Insecta	Hymenoptera	Ichneumonidae	Cratichneumon	Cratichneumon fabricator	Literature review
1823	Arthropoda	Insecta	Hymenoptera	Ichneumonidae	Cratichneumon	Cratichneumon liostylus	Literature review
1824	Arthropoda	Insecta	Hymenoptera	Ichneumonidae	Cratichneumon	Cratichneumon versator	Literature review
1825	Arthropoda	Insecta	Hymenoptera	Ichneumonidae	Cratichneumon	Cratichneumon viator	Literature review
1826	Arthropoda	Insecta	Hymenoptera	Ichneumonidae	Crypteffigies	Crypteffigies albilarvatus	Literature review
1827	Arthropoda	Insecta	Hymenoptera	Ichneumonidae	Crypteffigies	Crypteffigies lanius	Literature review
1828	Arthropoda	Insecta	Hymenoptera	Ichneumonidae	Cryptus	Cryptus immitis	Literature review
1829	Arthropoda	Insecta	Hymenoptera	Ichneumonidae	Cryptus	Cryptus moschator	Literature review
1830	Arthropoda	Insecta	Hymenoptera	Ichneumonidae	Cryptus	Cryptus titubator	Literature review
1831	Arthropoda	Insecta	Hymenoptera	Ichneumonidae	Ctenichneumon	Ctenichneumon divisorius	Literature review
1832	Arthropoda	Insecta	Hymenoptera	Ichneumonidae	Ctenichneumon	Ctenichneumon edictorius	Literature review
1833	Arthropoda	Insecta	Hymenoptera	Ichneumonidae	Ctenichneumon	Ctenichneumon inspector	Literature review
1834	Arthropoda	Insecta	Hymenoptera	Ichneumonidae	Ctenichneumon	Ctenichneumon kriechbaumeri	Literature review
1835	Arthropoda	Insecta	Hymenoptera	Ichneumonidae	Ctenichneumon	Ctenichneumon nitens	Literature review
1836	Arthropoda	Insecta	Hymenoptera	Ichneumonidae	Ctenichneumon	Ctenichneumon repentinus	Literature review
1837	Arthropoda	Insecta	Hymenoptera	Ichneumonidae	Ctenopelma	Ctenopelma nigripenne	Literature review
1838	Arthropoda	Insecta	Hymenoptera	Ichneumonidae	Cyclolabus	Cyclolabus nigricollis	Literature review
1839	Arthropoda	Insecta	Hymenoptera	Ichneumonidae	Cylloceria	Cylloceria caligata	Literature review
1840	Arthropoda	Insecta	Hymenoptera	Ichneumonidae	Cymodusa	Cymodusa leucocera	Literature review
1841	Arthropoda	Insecta	Hymenoptera	Ichneumonidae	Delomerista	Delomerista pfankuchi	Literature review
1842	Arthropoda	Insecta	Hymenoptera	Ichneumonidae	Deuterolabops	Deuterolabops pulchellatus	Literature review
1843	Arthropoda	Insecta	Hymenoptera	Ichneumonidae	Deuteroxorides	Deuteroxorides albitarsus	Literature review
1844	Arthropoda	Insecta	Hymenoptera	Ichneumonidae	Diadegma	Diadegma fenestralis	Literature review
1845	Arthropoda	Insecta	Hymenoptera	Ichneumonidae	Diadromus	Diadromus pimplarius	Literature review
1846	Arthropoda	Insecta	Hymenoptera	Ichneumonidae	Diadromus	Diadromus subtilicornis	Literature review
1847	Arthropoda	Insecta	Hymenoptera	Ichneumonidae	Diadromus	Diadromus tenax	Literature review
1848	Arthropoda	Insecta	Hymenoptera	Ichneumonidae	Diblastomorpha	Diblastomorpha bicornis	Literature review
1849	Arthropoda	Insecta	Hymenoptera	Ichneumonidae	Diphyus	Diphyus gradatorius	Literature review
1850	Arthropoda	Insecta	Hymenoptera	Ichneumonidae	Diphyus	Diphyus luctatorius	Literature review
1851	Arthropoda	Insecta	Hymenoptera	Ichneumonidae	Diphyus	Diphyus obesus	Literature review
1852	Arthropoda	Insecta	Hymenoptera	Ichneumonidae	Diphyus	Diphyus palliatorius	Literature review
1853	Arthropoda	Insecta	Hymenoptera	Ichneumonidae	Diphyus	Diphyus politus	Literature review
1854	Arthropoda	Insecta	Hymenoptera	Ichneumonidae	Diphyus	Diphyus quadripunctorius	Literature review
1855	Arthropoda	Insecta	Hymenoptera	Ichneumonidae	Diphyus	Diphyus septemguttatus	Literature review
1856	Arthropoda	Insecta	Hymenoptera	Ichneumonidae	Diplazon	Diplazon pectoratorius	Literature review
1857	Arthropoda	Insecta	Hymenoptera	Ichneumonidae	Dolichomitus	Dolichomitus atratus	Literature review
1858	Arthropoda	Insecta	Hymenoptera	Ichneumonidae	Dolichomitus	Dolichomitus mesocentrus	Literature review
1859	Arthropoda	Insecta	Hymenoptera	Ichneumonidae	Dolichomitus	Dolichomitus tuberculatus	Literature review
1860	Arthropoda	Insecta	Hymenoptera	Ichneumonidae	Dreisbachia	Dreisbachia pictifrons	Literature review
1861	Arthropoda	Insecta	Hymenoptera	Ichneumonidae	Dusona	Dusona carinifrons	Literature review
1862	Arthropoda	Insecta	Hymenoptera	Ichneumonidae	Dusona	Dusona confusa	Literature review
1863	Arthropoda	Insecta	Hymenoptera	Ichneumonidae	Dusona	Dusona cultrator	Literature review
1864	Arthropoda	Insecta	Hymenoptera	Ichneumonidae	Dusona	Dusona genalis	Literature review
1865	Arthropoda	Insecta	Hymenoptera	Ichneumonidae	Dusona	Dusona obliterata	Literature review
1866	Arthropoda	Insecta	Hymenoptera	Ichneumonidae	Dusona	Dusona pugillator	Literature review
1867	Arthropoda	Insecta	Hymenoptera	Ichneumonidae	Dusona	Dusona rugifer	Literature review
1868	Arthropoda	Insecta	Hymenoptera	Ichneumonidae	Dusona	Dusona stragifex	Literature review
1869	Arthropoda	Insecta	Hymenoptera	Ichneumonidae	Dusona	Dusona terebrator	Literature review
1870	Arthropoda	Insecta	Hymenoptera	Ichneumonidae	Dusona	Dusona vidua	Literature review
1871	Arthropoda	Insecta	Hymenoptera	Ichneumonidae	Dyspetes	Dyspetes arrogator	Literature review
1872	Arthropoda	Insecta	Hymenoptera	Ichneumonidae	Echtrus	Echtrus reluctator	Literature review
1873	Arthropoda	Insecta	Hymenoptera	Ichneumonidae	Endromopoda	Endromopoda arundinator	Literature review
1874	Arthropoda	Insecta	Hymenoptera	Ichneumonidae	Endromopoda	Endromopoda nigricoxis	Literature review
1875	Arthropoda	Insecta	Hymenoptera	Ichneumonidae	Enicospilus	Enicospilus ramidulus	Literature review
1876	Arthropoda	Insecta	Hymenoptera	Ichneumonidae	Enizemum	Enizemum ornatum	Literature review
1877	Arthropoda	Insecta	Hymenoptera	Ichneumonidae	Ephialtes	Ephialtes manifestator	Literature review
1878	Arthropoda	Insecta	Hymenoptera	Ichneumonidae	Eremotylus	Eremotylus marginatus	Literature review
1879	Arthropoda	Insecta	Hymenoptera	Ichneumonidae	Eriborus	Eriborus braccatus	Literature review
1880	Arthropoda	Insecta	Hymenoptera	Ichneumonidae	Eriborus	Eriborus perfidus	Literature review
1881	Arthropoda	Insecta	Hymenoptera	Ichneumonidae	Eridolius	Eridolius funebris	Literature review
1882	Arthropoda	Insecta	Hymenoptera	Ichneumonidae	Eridolius	Eridolius gibbulus	Literature review
1883	Arthropoda	Insecta	Hymenoptera	Ichneumonidae	Eridolius	Eridolius umbellatarum	Literature review
1884	Arthropoda	Insecta	Hymenoptera	Ichneumonidae	Eristicus	Eristicus clarigator	Literature review
1885	Arthropoda	Insecta	Hymenoptera	Ichneumonidae	Eristicus	Eristicus clericus	Literature review
1886	Arthropoda	Insecta	Hymenoptera	Ichneumonidae	Erromenus	Erromenus punctulatus	Literature review
1887	Arthropoda	Insecta	Hymenoptera	Ichneumonidae	Eupalamus	Eupalamus lacteator	Literature review
1888	Arthropoda	Insecta	Hymenoptera	Ichneumonidae	Eupalamus	Eupalamus oscillator	Literature review
1889	Arthropoda	Insecta	Hymenoptera	Ichneumonidae	Eupalamus	Eupalamus wesmaeli	Literature review
1890	Arthropoda	Insecta	Hymenoptera	Ichneumonidae	Eurylabus	Eurylabus larvatus	Literature review
1891	Arthropoda	Insecta	Hymenoptera	Ichneumonidae	Euryproctus	Euryproctus affinis	Literature review
1892	Arthropoda	Insecta	Hymenoptera	Ichneumonidae	Euryproctus	Euryproctus alpinus	Literature review
1893	Arthropoda	Insecta	Hymenoptera	Ichneumonidae	Euryproctus	Euryproctus annulatus	Literature review
1894	Arthropoda	Insecta	Hymenoptera	Ichneumonidae	Euryproctus	Euryproctus crassicornis	Literature review
1895	Arthropoda	Insecta	Hymenoptera	Ichneumonidae	Euryproctus	Euryproctus mundus	Literature review
1896	Arthropoda	Insecta	Hymenoptera	Ichneumonidae	Euryproctus	Euryproctus nemoralis	Literature review
1897	Arthropoda	Insecta	Hymenoptera	Ichneumonidae	Euryproctus	Euryproctus regenerator	Literature review
1898	Arthropoda	Insecta	Hymenoptera	Ichneumonidae	Euryproctus	Euryproctus vafer	Literature review
1899	Arthropoda	Insecta	Hymenoptera	Ichneumonidae	Eutanyacra	Eutanyacra glaucatoria	Literature review
1900	Arthropoda	Insecta	Hymenoptera	Ichneumonidae	Exenterus	Exenterus amictorius	Literature review
1901	Arthropoda	Insecta	Hymenoptera	Ichneumonidae	Exenterus	Exenterus tricolor	Literature review
1902	Arthropoda	Insecta	Hymenoptera	Ichneumonidae	Exeristes	Exeristes longiseta	Literature review
1903	Arthropoda	Insecta	Hymenoptera	Ichneumonidae	Exetastes	Exetastes adpressorius	Literature review
1904	Arthropoda	Insecta	Hymenoptera	Ichneumonidae	Exetastes	Exetastes degener	Literature review
1905	Arthropoda	Insecta	Hymenoptera	Ichneumonidae	Exetastes	Exetastes fornicator	Literature review
1906	Arthropoda	Insecta	Hymenoptera	Ichneumonidae	Exetastes	Exetastes illusor	Literature review
1907	Arthropoda	Insecta	Hymenoptera	Ichneumonidae	Exetastes	Exetastes laevigator	Literature review
1908	Arthropoda	Insecta	Hymenoptera	Ichneumonidae	Exochus	Exochus albicinctus	Literature review
1909	Arthropoda	Insecta	Hymenoptera	Ichneumonidae	Exochus	Exochus gravis	Literature review
1910	Arthropoda	Insecta	Hymenoptera	Ichneumonidae	Exochus	Exochus prosopius	Literature review
1911	Arthropoda	Insecta	Hymenoptera	Ichneumonidae	Giraudia	Giraudia grisescens	Literature review
1912	Arthropoda	Insecta	Hymenoptera	Ichneumonidae	Glypta	Glypta biauriculata	Literature review
1913	Arthropoda	Insecta	Hymenoptera	Ichneumonidae	Glypta	Glypta fractigena	Literature review
1914	Arthropoda	Insecta	Hymenoptera	Ichneumonidae	Glypta	Glypta incisa	Literature review
1915	Arthropoda	Insecta	Hymenoptera	Ichneumonidae	Glypta	Glypta mensurator	Literature review
1916	Arthropoda	Insecta	Hymenoptera	Ichneumonidae	Glypta	Glypta resinanae	Literature review
1917	Arthropoda	Insecta	Hymenoptera	Ichneumonidae	Glypta	Glypta rostrata	Literature review
1918	Arthropoda	Insecta	Hymenoptera	Ichneumonidae	Glypta	Glypta rufoclypeata	Literature review
1919	Arthropoda	Insecta	Hymenoptera	Ichneumonidae	Glypta	Glypta trochanterata	Literature review
1920	Arthropoda	Insecta	Hymenoptera	Ichneumonidae	Goedartia	Goedartia alboguttata	Literature review
1921	Arthropoda	Insecta	Hymenoptera	Ichneumonidae	Hadrodactylus	Hadrodactylus femoralis	Literature review
1922	Arthropoda	Insecta	Hymenoptera	Ichneumonidae	Hepiopelmus	Hepiopelmus leucostigmus	Literature review
1923	Arthropoda	Insecta	Hymenoptera	Ichneumonidae	Homotherus	Homotherus magus	Literature review
1924	Arthropoda	Insecta	Hymenoptera	Ichneumonidae	Homotropus	Homotropus fissorius	Literature review
1925	Arthropoda	Insecta	Hymenoptera	Ichneumonidae	Homotropus	Homotropus longipes	Literature review
1926	Arthropoda	Insecta	Hymenoptera	Ichneumonidae	Hoplismenus	Hoplismenus armatorius	Literature review
1927	Arthropoda	Insecta	Hymenoptera	Ichneumonidae	Hoplismenus	Hoplismenus luteus	Literature review
1928	Arthropoda	Insecta	Hymenoptera	Ichneumonidae	Hoplitophrys	Hoplitophrys brischkei	Literature review
1929	Arthropoda	Insecta	Hymenoptera	Ichneumonidae	Hypomecus	Hypomecus quadriannulatus	Literature review
1930	Arthropoda	Insecta	Hymenoptera	Ichneumonidae	Ichneumon	Ichneumon acosmus	Literature review
1931	Arthropoda	Insecta	Hymenoptera	Ichneumonidae	Ichneumon	Ichneumon albicollis	Literature review
1932	Arthropoda	Insecta	Hymenoptera	Ichneumonidae	Ichneumon	Ichneumon albiger	Literature review
1933	Arthropoda	Insecta	Hymenoptera	Ichneumonidae	Ichneumon	Ichneumon alticola	Literature review
1934	Arthropoda	Insecta	Hymenoptera	Ichneumonidae	Ichneumon	Ichneumon aries	Literature review
1935	Arthropoda	Insecta	Hymenoptera	Ichneumonidae	Ichneumon	Ichneumon bucculentus	Literature review
1936	Arthropoda	Insecta	Hymenoptera	Ichneumonidae	Ichneumon	Ichneumon caloscelis	Literature review
1937	Arthropoda	Insecta	Hymenoptera	Ichneumonidae	Ichneumon	Ichneumon cerebrosus	Literature review
1938	Arthropoda	Insecta	Hymenoptera	Ichneumonidae	Ichneumon	Ichneumon computatorius	Literature review
1939	Arthropoda	Insecta	Hymenoptera	Ichneumonidae	Ichneumon	Ichneumon confusor	Literature review
1940	Arthropoda	Insecta	Hymenoptera	Ichneumonidae	Ichneumon	Ichneumon crassitarsis	Literature review
1941	Arthropoda	Insecta	Hymenoptera	Ichneumonidae	Ichneumon	Ichneumon deliratorius	Literature review
1942	Arthropoda	Insecta	Hymenoptera	Ichneumonidae	Ichneumon	Ichneumon discriminator	Literature review
1943	Arthropoda	Insecta	Hymenoptera	Ichneumonidae	Ichneumon	Ichneumon emancipatus	Literature review
1944	Arthropoda	Insecta	Hymenoptera	Ichneumonidae	Ichneumon	Ichneumon eremitatorius	Literature review
1945	Arthropoda	Insecta	Hymenoptera	Ichneumonidae	Ichneumon	Ichneumon eumerus	Literature review
1946	Arthropoda	Insecta	Hymenoptera	Ichneumonidae	Ichneumon	Ichneumon extensorius	Literature review
1947	Arthropoda	Insecta	Hymenoptera	Ichneumonidae	Ichneumon	Ichneumon gracilentus	Literature review
1948	Arthropoda	Insecta	Hymenoptera	Ichneumonidae	Ichneumon	Ichneumon gracilicornis	Literature review
1949	Arthropoda	Insecta	Hymenoptera	Ichneumonidae	Ichneumon	Ichneumon haglundi	Literature review
1950	Arthropoda	Insecta	Hymenoptera	Ichneumonidae	Ichneumon	Ichneumon incomptus	Literature review
1951	Arthropoda	Insecta	Hymenoptera	Ichneumonidae	Ichneumon	Ichneumon inquinatus	Literature review
1952	Arthropoda	Insecta	Hymenoptera	Ichneumonidae	Ichneumon	Ichneumon insidiosus	Literature review
1953	Arthropoda	Insecta	Hymenoptera	Ichneumonidae	Ichneumon	Ichneumon languidus	Literature review
1954	Arthropoda	Insecta	Hymenoptera	Ichneumonidae	Ichneumon	Ichneumon latrator	Literature review
1955	Arthropoda	Insecta	Hymenoptera	Ichneumonidae	Ichneumon	Ichneumon ligatorius	Literature review
1956	Arthropoda	Insecta	Hymenoptera	Ichneumonidae	Ichneumon	Ichneumon longeareolatus	Literature review
1957	Arthropoda	Insecta	Hymenoptera	Ichneumonidae	Ichneumon	Ichneumon luteipes	Literature review
1958	Arthropoda	Insecta	Hymenoptera	Ichneumonidae	Ichneumon	Ichneumon melanobatus	Literature review
1959	Arthropoda	Insecta	Hymenoptera	Ichneumonidae	Ichneumon	Ichneumon melanosomus	Literature review
1960	Arthropoda	Insecta	Hymenoptera	Ichneumonidae	Ichneumon	Ichneumon mordax	Literature review
1961	Arthropoda	Insecta	Hymenoptera	Ichneumonidae	Ichneumon	Ichneumon nonalbatus	Literature review
1962	Arthropoda	Insecta	Hymenoptera	Ichneumonidae	Ichneumon	Ichneumon primatorius	Literature review
1963	Arthropoda	Insecta	Hymenoptera	Ichneumonidae	Ichneumon	Ichneumon proletarius	Literature review
1964	Arthropoda	Insecta	Hymenoptera	Ichneumonidae	Ichneumon	Ichneumon quadrialbatus	Literature review
1965	Arthropoda	Insecta	Hymenoptera	Ichneumonidae	Ichneumon	Ichneumon quaesitorius	Literature review
1966	Arthropoda	Insecta	Hymenoptera	Ichneumonidae	Ichneumon	Ichneumon rogenhoferi	Literature review
1967	Arthropoda	Insecta	Hymenoptera	Ichneumonidae	Ichneumon	Ichneumon simulans	Literature review
1968	Arthropoda	Insecta	Hymenoptera	Ichneumonidae	Ichneumon	Ichneumon steckii	Literature review
1969	Arthropoda	Insecta	Hymenoptera	Ichneumonidae	Ichneumon	Ichneumon stramentarius	Literature review
1970	Arthropoda	Insecta	Hymenoptera	Ichneumonidae	Ichneumon	Ichneumon sulphuratus	Literature review
1971	Arthropoda	Insecta	Hymenoptera	Ichneumonidae	Ichneumon	Ichneumon suspiciosus	Literature review
1972	Arthropoda	Insecta	Hymenoptera	Ichneumonidae	Ichneumon	Ichneumon tempestivus	Literature review
1973	Arthropoda	Insecta	Hymenoptera	Ichneumonidae	Ichneumon	Ichneumon terminatorius	Literature review
1974	Arthropoda	Insecta	Hymenoptera	Ichneumonidae	Ichneumon	Ichneumon tuberculipes	Literature review
1975	Arthropoda	Insecta	Hymenoptera	Ichneumonidae	Ichneumon	Ichneumon validicornis	Literature review
1976	Arthropoda	Insecta	Hymenoptera	Ichneumonidae	Ichneumon	Ichneumon variegatorius	Literature review
1977	Arthropoda	Insecta	Hymenoptera	Ichneumonidae	Ichneumon	Ichneumon xanthognathus	Literature review
1978	Arthropoda	Insecta	Hymenoptera	Ichneumonidae	Ichneumon	Ichneumon xanthorius	Literature review
1979	Arthropoda	Insecta	Hymenoptera	Ichneumonidae	Isadelphus	Isadelphus gracilis	Literature review
1980	Arthropoda	Insecta	Hymenoptera	Ichneumonidae	Ischnocerus	Ischnocerus caligatus	Literature review
1981	Arthropoda	Insecta	Hymenoptera	Ichneumonidae	Kristotomus	Kristotomus laetus	Literature review
1982	Arthropoda	Insecta	Hymenoptera	Ichneumonidae	Kristotomus	Kristotomus ridibundus	Literature review
1983	Arthropoda	Insecta	Hymenoptera	Ichneumonidae	Lagarotis	Lagarotis debitor	Literature review
1984	Arthropoda	Insecta	Hymenoptera	Ichneumonidae	Leptacoenites	Leptacoenites frauenfeldi	Literature review
1985	Arthropoda	Insecta	Hymenoptera	Ichneumonidae	Limerodops	Limerodops subsericans	Literature review
1986	Arthropoda	Insecta	Hymenoptera	Ichneumonidae	Linycus	Linycus exhortator	Literature review
1987	Arthropoda	Insecta	Hymenoptera	Ichneumonidae	Liotryphon	Liotryphon crassiseta	Literature review
1988	Arthropoda	Insecta	Hymenoptera	Ichneumonidae	Liotryphon	Liotryphon punctulatus	Literature review
1989	Arthropoda	Insecta	Hymenoptera	Ichneumonidae	Lissonota	Lissonota cylindrator	Literature review
1990	Arthropoda	Insecta	Hymenoptera	Ichneumonidae	Lissonota	Lissonota impressor	Literature review
1991	Arthropoda	Insecta	Hymenoptera	Ichneumonidae	Lissonota	Lissonota segmentator	Literature review
1992	Arthropoda	Insecta	Hymenoptera	Ichneumonidae	Lissonota	Lissonota unicincta	Literature review
1993	Arthropoda	Insecta	Hymenoptera	Ichneumonidae	Lymantrichneumon	Lymantrichneumon disparis	Literature review
1994	Arthropoda	Insecta	Hymenoptera	Ichneumonidae	Mastrus	Mastrus varicoxis	Literature review
1995	Arthropoda	Insecta	Hymenoptera	Ichneumonidae	Meringopus	Meringopus pseudonymus	Literature review
1996	Arthropoda	Insecta	Hymenoptera	Ichneumonidae	Meringopus	Meringopus titillator	Literature review
1997	Arthropoda	Insecta	Hymenoptera	Ichneumonidae	Mesochorus	Mesochorus anthracinus	Literature review
1998	Arthropoda	Insecta	Hymenoptera	Ichneumonidae	Mesochorus	Mesochorus fulgurans	Literature review
1999	Arthropoda	Insecta	Hymenoptera	Ichneumonidae	Mesochorus	Mesochorus temporalis	Literature review
[truncated: 2,375 more rows]
